# Supplementary material for: Decoupling speciation and extinction reveals both abiotic and biotic drivers shaped 250 million years of diversity in crocodile-line archosaurs
Source: Nat Ecol Evol. 2023 Dec 4;8(1):121–32. doi: 10.1038/s41559-023-02244-0 (PMC10781641; doi:10.1038/s41559-023-02244-0)
Supplement: Supplementary file 3 — Final MRP data matrix in TNT format. [file 41559_2023_2244_MOESM3_ESM.zip]

Archive with 1 entries (1 files):
- SuppData_1_DataMatrix.tnt
