# Supplementary material for: Decoupling speciation and extinction reveals both abiotic and biotic drivers shaped 250 million years of diversity in crocodile-line archosaurs
Source: Nat Ecol Evol. 2023 Dec 4;8(1):121–32. doi: 10.1038/s41559-023-02244-0 (PMC10781641; doi:10.1038/s41559-023-02244-0)
Supplement: Supplementary file 5 — Input file for diversification dynamics analysis. [file 41559_2023_2244_MOESM5_ESM.txt]

# BAMM configuration file for speciation/extinction analysis 
# ==========================================================
#
# Format
# ------
#
#     - Each option is specified as: option_name = option_value
#     - Comments start with # and go to the end of the line
#     - True is specified with "1" and False with "0"


################################################################################
# GENERAL SETUP AND DATA INPUT
################################################################################

modeltype = speciationextinction        
# Specify "speciationextinction" or "trait" analysis
                                  
treefile = FBD_Pseudosuchia_291119.tre
# File name of the phylogenetic tree to be analyzed

runInfoFilename = run_info.txt
# File name to output general information about this run

sampleFromPriorOnly = 0                 
# Whether to perform analysis sampling from prior only (no likelihoods computed)

runMCMC = 1                    
# Whether to perform the MCMC simulation. If runMCMC = 0, the program will only
# check whether the data file can be read and the initial likelihood computed

simulatePriorShifts = 1
# Whether to simulate the prior distribution of the number of shift events,
# given the hyperprior on the Poisson rate parameter. This is necessary to
# compute Bayes factors

loadEventData = 0                       
# Whether to load a previous event data file

eventDataInfile = event_data_in.txt
# File name of the event data file to load, used only if loadEventData = 1

initializeModel = 1                     
# Whether to initialize (but not run) the MCMC. If initializeModel = 0, the
# program will only ensure that the data files (e.g., treefile) can be read

useGlobalSamplingProbability = 1        
# Whether to use a "global" sampling probability. If False (0), expects a file
# name for species-specific sampling probabilities (see sampleProbsFilename)
                                        
globalSamplingFraction = 0.70
# The sampling probability. If useGlobalSamplingFraction = 0, this is ignored
# and BAMM looks for a file name with species-specific sampling fractions

#sampleProbsFilename = 
# File name containing species-specific sampling fractions

# seed = -1
# Seed for the random number generator. 
# If not specified (or is -1), a seed is obtained from the system clock

overwrite = 1
# If True (1), the program will overwrite any output files in the current
# directory (if present)


################################################################################
# PRIORS
################################################################################

poissonRatePrior = 1.0
# The rate parameter of the exponential prior on the rate parameter of the
# Poisson process. Smaller values favor greater numbers of distinct
# evolutionary regimes on the tree
# Suggested values: 
#     poissonRatePrior = 1.0 for small trees (< 500 tips)
#	  poissonRatePrior = 0.1 or even 0.02 for large trees (> 5000 tips) 
 
lambdaInitPrior = 1.0
# Prior (rate parameter of exponential) on the initial lambda value for rate
# regimes

lambdaShiftPrior = 0.05
# Prior (std dev of normal) on lambda shift parameter for rate regimes
# You cannot adjust the mean of this distribution (fixed at zero, which is
# equal to a constant rate diversification process)

muInitPrior = 1.0
# Prior (rate parameter of exponential) on extinction rates  

lambdaIsTimeVariablePrior = 1
# Prior (probability) of the time mode being time-variable (vs. time-constant)


################################################################################
# MCMC SIMULATION SETTINGS & OUTPUT OPTIONS
################################################################################

numberOfGenerations = 30000000
# Number of generations to perform MCMC simulation

mcmcOutfile = mcmc_out.txt
# File name for the MCMC output, which only includes summary information about
# MCMC simulation (e.g., log-likelihoods, log-prior, number of processes)

mcmcWriteFreq = 3000
# Frequency in which to write the MCMC output to a file

eventDataOutfile = event_data.txt
# The raw event data (these are the main results). ALL of the results are
# contained in this file, and all branch-specific speciation rates, shift
# positions, marginal distributions etc can be reconstructed from this output.
# See R package BAMMtools for working with this output

eventDataWriteFreq = 3000
# Frequency in which to write the event data to a file

printFreq = 3000
# Frequency in which to print MCMC status to the screen

acceptanceResetFreq = 3000
# Frequency in which to reset the acceptance rate calculation
# The acceptance rate is output to both the MCMC data file and the screen

outName = BAMM_Pseudosuchia
# Optional name that will be prefixed on all output files (separated with "_")
# If commented out, no prefix will be used


################################################################################
# OPERATORS: MCMC SCALING OPERATORS
################################################################################

updateLambdaInitScale = 2.0
# Scale parameter for updating the initial speciation rate for each process

updateLambdaShiftScale = 0.1
# Scale parameter for the exponential change parameter for speciation

updateMuInitScale = 2.0
# Scale parameter for updating initial extinction rate for each process

updateEventLocationScale = 0.05
# Scale parameter for updating LOCAL moves of events on the tree
# This defines the width of the sliding window proposal
 
updateEventRateScale = 4.0
# Scale parameter (proportional shrinking/expanding) for updating
# the rate parameter of the Poisson process 


################################################################################
# OPERATORS: MCMC MOVE FREQUENCIES
################################################################################

updateRateEventNumber = 0.1
# Relative frequency of MCMC moves that change the number of events

updateRateEventPosition = 1
# Relative frequency of MCMC moves that change the location of an event on the
# tree

updateRateEventRate = 1
# Relative frequency of MCMC moves that change the rate at which events occur 

updateRateLambda0 = 1
# Relative frequency of MCMC moves that change the initial speciation rate
# associated with an event

updateRateLambdaShift = 1
# Relative frequency of MCMC moves that change the exponential shift parameter
# of the speciation rate associated with an event

updateRateMu0 = 1
# Relative frequency of MCMC moves that change the extinction rate for a given
# event

updateRateLambdaTimeMode = 0
# Relative frequency of MCMC moves that flip the time mode
# (time-constant <=> time-variable)

localGlobalMoveRatio = 10.0
# Ratio of local to global moves of events 


################################################################################
# INITIAL PARAMETER VALUES
################################################################################

lambdaInit0 = 0.032
# Initial speciation rate (at the root of the tree)

lambdaShift0 = 0
# Initial shift parameter for the root process

muInit0 = 0.005
# Initial value of extinction (at the root)

initialNumberEvents = 0
# Initial number of non-root processes
 

################################################################################
# METROPOLIS COUPLED MCMC
################################################################################

numberOfChains = 4
# Number of Markov chains to run

deltaT = 0.01
# Temperature increment parameter. This value should be > 0
# The temperature for the i-th chain is computed as 1 / [1 + deltaT * (i - 1)]

swapPeriod = 1000
# Number of generations in which to propose a chain swap

chainSwapFileName = chain_swap.txt
# File name in which to output data about each chain swap proposal.
# The format of each line is [generation],[rank_1],[rank_2],[swap_accepted]
# where [generation] is the generation in which the swap proposal was made,
# [rank_1] and [rank_2] are the chains that were chosen, and [swap_accepted] is
# whether the swap was made. The cold chain has a rank of 1.


################################################################################
# NUMERICAL AND OTHER PARAMETERS
################################################################################

minCladeSizeForShift = 5
# Allows you to constrain location of possible rate-change events to occur
# only on branches with at least this many descendant tips. A value of 1
# allows shifts to occur on all branches. 

segLength = 0.02
# Controls the "grain" of the likelihood calculations. Approximates the
# continuous-time change in diversification rates by breaking each branch into
# a constant-rate diversification segments, with each segment given a length
# determined by segLength. segLength is in units of the root-to-tip distance of
# the tree. So, if the segLength parameter is 0.01, and the crown age of your
# tree is 50, the "step size" of the constant rate approximation will be 0.5.
# If the value is greater than the branch length (e.g., you have a branch of
# length < 0.5 in the preceding example) BAMM will not break the branch into
# segments but use the mean rate across the entire branch.

################################################################################
# FOSSIL BAMM EXTRA PARAMETERS
################################################################################

checkUltrametric = 0

# If extinct taxa included, no need to make sure tree is ultrametric
#  Set parameter to 0 such that BAMM allows non-ultrametric trees

numberOccurrences = 1636

# Details of it are described in the manuscript
# Every fossil that can be assigned to an observed lineage on the tree 
# should be included in the count of the numbers of fossils 
# (this is NOT simply the number of extinct tips,
#  if extinct tips include multiple, temporally-disjunct fossil occurrences). 

#observationTime = XXX

# By default, height of the tree. If you have phylogeny that includes 
#  extinct and extant tips, IGNORE this parameter and let it 
#   take default value.
# For extinct clades: set this value to the MINIMUM time 
#  post-root when you are 
#  confident that ALL members of the clade have gone extinct.
#  For example, suppose we have a phylogeny of Ornithischian dinosaurs
#      where the crown age is 250 Ma. Suppose that the last 
#      occurrence in the phylogeny is at 67 Ma, such that the tree 
#      height is 250 - 67 = 183 million years.
#      We know 2 things:
#           First: the last occurrence time for specific taxa is not 
#                  equal to the true extinction time
#           Second: all species of Ornithischia went extinct by 65 Ma
#     Here, we could set the observationTime to the MINIMUM time,
#        in units of "time since root", where we are confident that 
#        all members of the focal clade have gone extinct.
#     So: crown age of tree is at 250 Ma
#        and we are sure that all species are extinct by 65 Ma,
#     we could set
#     observationTime = 185
#  
#
#    Another example: suppose you had a clade of trilobites that originated at 400 Ma
#      and where your last fossil taxon in the tree had a last occurrence at 
#       275 Ma. Hence, the tree height is 400 - 275 = 125. 
#      Assuming that you are certain that no trilobites survived past the end-Permian
#      extinction (250 Ma), you could set 
#      observationTime = 150
#      This means that, by 150 million years after the origin of the clade,
#       you are fully-confident that all species are extinct.
#
#

extinctionProbMax   =   0.9999999

# Recommended setting; explained on website.

updateRatePreservationRate   =   1
updatePreservationRateScale   =   1.0

# MCMC operators. Probably OK but may need tweaked to improve
#   performance.

preservationRatePrior   =   1.0

# Prior (mean of exponential) on distribution of preservation rates
#   default value of 1 probably OK for many datasets.


preservationRateInit   =   0.1

# initial value of preservation rate
#   Should not have any effect on results. You could compute a crude estimate
#   by 
 
preservationModel   =   one_rate

# Must set this. Other preservation models are in development, 
#   but this tells BAMM to use a fossil preservation model with 
#   a single preservation rate across the tree. 
