# Supplementary material for: Decoupling speciation and extinction reveals both abiotic and biotic drivers shaped 250 million years of diversity in crocodile-line archosaurs
Source: Nat Ecol Evol. 2023 Dec 4;8(1):121–32. doi: 10.1038/s41559-023-02244-0 (PMC10781641; doi:10.1038/s41559-023-02244-0)
Supplement: Supplementary file 6 — Input data for the following: list of all fossil ages used to time-calibrate the phylogeny, habitat classifications used to partition the data set when carrying out correlation analyses, and all time series used in the correlation analyses. Includes proxies for palaeotemperature and eustatic sea level plus lineage through time data for each of the habitat partitions. [file 41559_2023_2244_MOESM6_ESM.xlsx]

## Sheet: FossilOccurences_FAD
TaxonName	Age	MaxMa	MinMa	Source
Acaenasuchus_geoffreyi	Norian	227	208.5	Peters, S. E. & McClennen, M. (2016) The Paleobiology Database application programming interface. Paleobiology 42, 1–7.
Acherontisuchus_guajiraensis	Selandian	61.6	59.2	Peters, S. E. & McClennen, M. (2016) The Paleobiology Database application programming interface. Paleobiology 42, 1–7.
Acynodon_adriaticus	Campanian – Maastrichtian	83.6	66	Peters, S. E. & McClennen, M. (2016) The Paleobiology Database application programming interface. Paleobiology 42, 1–7.
Acynodon_iberoccitanus	Campanian	83.6	72.1	Peters, S. E. & McClennen, M. (2016) The Paleobiology Database application programming interface. Paleobiology 42, 1–7.
Adamanasuchus_eisenhardtae	Norian	227	208.5	Peters, S. E. & McClennen, M. (2016) The Paleobiology Database application programming interface. Paleobiology 42, 1–7.
Adamantinasuchus_navae	Campanian – Maastrichtian	83.6	66	Peters, S. E. & McClennen, M. (2016) The Paleobiology Database application programming interface. Paleobiology 42, 1–7.
Adzhosuchus_fuscus	Tithonian	152.1	145	Peters, S. E. & McClennen, M. (2016) The Paleobiology Database application programming interface. Paleobiology 42, 1–7.
Aegisuchus_witmeri	Cenomanian	100.5	93.9	Peters, S. E. & McClennen, M. (2016) The Paleobiology Database application programming interface. Paleobiology 42, 1–7.
Aegyptosuchus_peyeri	Cenomanian	100.5	93.9	Peters, S. E. & McClennen, M. (2016) The Paleobiology Database application programming interface. Paleobiology 42, 1–7.
Aeolodon_priscus	Tithonian	152.1	145	Peters, S. E. & McClennen, M. (2016) The Paleobiology Database application programming interface. Paleobiology 42, 1–7.
Aetobarbakinoides_brasiliensis	Carnian – Norian	237	208.5	Peters, S. E. & McClennen, M. (2016) The Paleobiology Database application programming interface. Paleobiology 42, 1–7.
Aetosauroides_scagliai	Carnian	237	227	Peters, S. E. & McClennen, M. (2016) The Paleobiology Database application programming interface. Paleobiology 42, 1–7.
Aetosaurus_ferratus	Norian	227	208.5	Peters, S. E. & McClennen, M. (2016) The Paleobiology Database application programming interface. Paleobiology 42, 1–7.
Agaresuchus_fontisensis	Campanian – Maastrichtian	83.6	66	Peters, S. E. & McClennen, M. (2016) The Paleobiology Database application programming interface. Paleobiology 42, 1–7.
Agaresuchus_subjuniperus	Maastrichtian	72.1	66	Peters, S. E. & McClennen, M. (2016) The Paleobiology Database application programming interface. Paleobiology 42, 1–7.
Aktiogavialis_caribesi	Tortonian	11.63	7.246	Peters, S. E. & McClennen, M. (2016) The Paleobiology Database application programming interface. Paleobiology 42, 1–7.
Aktiogavialis_puertoricensis	Rupelian – Chattian	33.9	23.03	Peters, S. E. & McClennen, M. (2016) The Paleobiology Database application programming interface. Paleobiology 42, 1–7.
Albertochampsa_langstoni	Campanian	83.6	72.1	Peters, S. E. & McClennen, M. (2016) The Paleobiology Database application programming interface. Paleobiology 42, 1–7.
Albertosuchus_knudsenii	Maastrichtian	72.1	66	Peters, S. E. & McClennen, M. (2016) The Paleobiology Database application programming interface. Paleobiology 42, 1–7.
Aldabrachampsus_dilophus	Late Pleistocene	0.126	0.0117	Peters, S. E. & McClennen, M. (2016) The Paleobiology Database application programming interface. Paleobiology 42, 1–7.
Alligator_mcgrewi	Burdigalian	20.44	15.97	Peters, S. E. & McClennen, M. (2016) The Paleobiology Database application programming interface. Paleobiology 42, 1–7.
Alligator_mefferdi	Serravallian – Tortonian	13.82	7.246	Peters, S. E. & McClennen, M. (2016) The Paleobiology Database application programming interface. Paleobiology 42, 1–7.
Alligator_mississippiensis	Tortonian – Zanclean	11.63	3.6	Peters, S. E. & McClennen, M. (2016) The Paleobiology Database application programming interface. Paleobiology 42, 1–7.
Alligator_olseni	Aquitanian	23.03	20.44	Peters, S. E. & McClennen, M. (2016) The Paleobiology Database application programming interface. Paleobiology 42, 1–7.
Alligator_prenasalis	Priabonian	37.8	33.9	Peters, S. E. & McClennen, M. (2016) The Paleobiology Database application programming interface. Paleobiology 42, 1–7.
Alligator_sinensis	Piacenzian	3.6	2.58	Peters, S. E. & McClennen, M. (2016) The Paleobiology Database application programming interface. Paleobiology 42, 1–7.
Alligator_thomsoni	Burdigalian	20.44	15.97	Peters, S. E. & McClennen, M. (2016) The Paleobiology Database application programming interface. Paleobiology 42, 1–7.
Alligatorellus_bavaricus	Tithonian	152.1	145	Peters, S. E. & McClennen, M. (2016) The Paleobiology Database application programming interface. Paleobiology 42, 1–7.
Alligatorellus_beaumonti	Kimmeridgian	157.3	152.1	Peters, S. E. & McClennen, M. (2016) The Paleobiology Database application programming interface. Paleobiology 42, 1–7.
Alligatoridae_indet_MMC_001	Priabonian	37.8	33.9	Skutschas, P. P., Danilov, I. G., Kodrul, T. M. & Jin, J. (2014). The first discovery of an alligatorid (Crocodylia, Alligatoroidea, Alligatoridae) in the Eocene of China. Journal of Vertebrate Paleontology, 34(2), 471–476. https://doi.org/10.1080/02724634.2013.809725/SUPPL_FILE/UJVP_A_809725_SM6514.ZIP
Alligatorium_meyeri	Kimmeridgian	157.3	152.1	Peters, S. E. & McClennen, M. (2016) The Paleobiology Database application programming interface. Paleobiology 42, 1–7.
Allodaposuchus_cf_precedens_MDE_slash_CM_dash_616	Campanian – Maastrichtian	83.6	66	Martin, J. E. (2010). Allodaposuchus Nopsca, 1928 (Crocodylia, Eusuchia), from the Late Cretaceous of southern France and its relationships to Alligatoroidea. Journal of Vertebrate Paleontology, 30(3), 756–767. https://doi.org/10.1080/02724631003758318
Allodaposuchus_precedens	Campanian	83.6	72.1	Peters, S. E. & McClennen, M. (2016) The Paleobiology Database application programming interface. Paleobiology 42, 1–7.
Allognathosuchus_heterodon	Ypresian	56	47.8	Peters, S. E. & McClennen, M. (2016) The Paleobiology Database application programming interface. Paleobiology 42, 1–7.
Allognathosuchus_mlynarskii	Ypresian	56	47.8	Peters, S. E. & McClennen, M. (2016) The Paleobiology Database application programming interface. Paleobiology 42, 1–7.
Almadasuchus_figarii	Oxfordian	163.5	157.3	Peters, S. E. & McClennen, M. (2016) The Paleobiology Database application programming interface. Paleobiology 42, 1–7.
Amphicotylus_lucasii	Kimmeridgian – Tithonian	157.3	145	Peters, S. E. & McClennen, M. (2016) The Paleobiology Database application programming interface. Paleobiology 42, 1–7.
Anatosuchus_minor	Aptian	125	113	Peters, S. E. & McClennen, M. (2016) The Paleobiology Database application programming interface. Paleobiology 42, 1–7.
Angistorhinus_aeolamnis	Carnian	237	227	Peters, S. E. & McClennen, M. (2016) The Paleobiology Database application programming interface. Paleobiology 42, 1–7.
Angistorhinus_alticephalus	Norian	227	208.5	Peters, S. E. & McClennen, M. (2016) The Paleobiology Database application programming interface. Paleobiology 42, 1–7.
Anteophthalmosuchus_cf_esuchae_CCB_dash_1	Albian	113	100.5	Puértolas-Pascual, E., Canudo, J. I. & Sender, L. M. (2015). New material from a huge specimen of Anteophthalmosuchus cf. escuchae (Goniopholididae) from the Albian of Andorra (Teruel, Spain): Phylogenetic implications. Journal of Iberian Geology, 41(1), 41–56. https://doi.org/10.5209/rev_JIGE.2015.v41.n1.48654
Anteophthalmosuchus_epikrator	Barremian	129.4	125	Peters, S. E. & McClennen, M. (2016) The Paleobiology Database application programming interface. Paleobiology 42, 1–7.
Anteophthalmosuchus_esuchae	Albian	113	100.5	Peters, S. E. & McClennen, M. (2016) The Paleobiology Database application programming interface. Paleobiology 42, 1–7.
Anteophthalmosuchus_hooleyi	Barremian	129.4	125	Peters, S. E. & McClennen, M. (2016) The Paleobiology Database application programming interface. Paleobiology 42, 1–7.
Anthracosuchus_balrogus	Selandian	61.6	59.2	Peters, S. E. & McClennen, M. (2016) The Paleobiology Database application programming interface. Paleobiology 42, 1–7.
Apachesuchus_heckerti	Norian	227	208.5	Peters, S. E. & McClennen, M. (2016) The Paleobiology Database application programming interface. Paleobiology 42, 1–7.
Apatosuchus_orbitoangulatus	Norian	227	208.5	Peters, S. E. & McClennen, M. (2016) The Paleobiology Database application programming interface. Paleobiology 42, 1–7.
Aplestosuchus_sordidus	Campanian – Maastrichtian	83.6	66	Peters, S. E. & McClennen, M. (2016) The Paleobiology Database application programming interface. Paleobiology 42, 1–7.
Arambourgia_gaudryi	Priabonian	37.8	33.9	Peters, S. E. & McClennen, M. (2016) The Paleobiology Database application programming interface. Paleobiology 42, 1–7.
Arambourgisuchus_khouribgaensis	Thanetian	59.2	56	Peters, S. E. & McClennen, M. (2016) The Paleobiology Database application programming interface. Paleobiology 42, 1–7.
Araripesuchus_buitreraensis	Cenomanian	100.5	93.9	Peters, S. E. & McClennen, M. (2016) The Paleobiology Database application programming interface. Paleobiology 42, 1–7.
Araripesuchus_gomesii	Albian	113	100.5	Peters, S. E. & McClennen, M. (2016) The Paleobiology Database application programming interface. Paleobiology 42, 1–7.
Araripesuchus_patagonicus	Cenomanian	100.5	93.9	Peters, S. E. & McClennen, M. (2016) The Paleobiology Database application programming interface. Paleobiology 42, 1–7.
Araripesuchus_rattoides	Albian	113	100.5	Peters, S. E. & McClennen, M. (2016) The Paleobiology Database application programming interface. Paleobiology 42, 1–7.
Araripesuchus_tsangatsangana	Maastrichtian	72.1	66	Peters, S. E. & McClennen, M. (2016) The Paleobiology Database application programming interface. Paleobiology 42, 1–7.
Araripesuchus_wegeneri	Aptian – Albian	125	100.5	Peters, S. E. & McClennen, M. (2016) The Paleobiology Database application programming interface. Paleobiology 42, 1–7.
Arenysuchus_gascabadiolorum	Maastrichtian	72.1	66	Peters, S. E. & McClennen, M. (2016) The Paleobiology Database application programming interface. Paleobiology 42, 1–7.
Arganasuchus_dutuiti	Carnian	237	227	Peters, S. E. & McClennen, M. (2016) The Paleobiology Database application programming interface. Paleobiology 42, 1–7.
Argochampsa_krebsi	Danian	66	61.6	Peters, S. E. & McClennen, M. (2016) The Paleobiology Database application programming interface. Paleobiology 42, 1–7.
Arizonasaurus_babbitti	Anisian	247.2	242	Peters, S. E. & McClennen, M. (2016) The Paleobiology Database application programming interface. Paleobiology 42, 1–7.
Armadillosuchus_arrudai	Campanian – Maastrichtian	83.6	66	Peters, S. E. & McClennen, M. (2016) The Paleobiology Database application programming interface. Paleobiology 42, 1–7.
Asiatosuchus_germanicus	Lutetian	47.8	41.2	Peters, S. E. & McClennen, M. (2016) The Paleobiology Database application programming interface. Paleobiology 42, 1–7.
Asiatosuchus_grangeri	Lutetian – Bartonian	47.8	37.8	Peters, S. E. & McClennen, M. (2016) The Paleobiology Database application programming interface. Paleobiology 42, 1–7.
Atlantosuchus_coupatezi	Danian	66	61.6	Peters, S. E. & McClennen, M. (2016) The Paleobiology Database application programming interface. Paleobiology 42, 1–7.
Atoposaurus_jourdani	Kimmeridgian	157.3	152.1	Peters, S. E. & McClennen, M. (2016) The Paleobiology Database application programming interface. Paleobiology 42, 1–7.
Atoposaurus_oberndorferi	Tithonian	152.1	145	Peters, S. E. & McClennen, M. (2016) The Paleobiology Database application programming interface. Paleobiology 42, 1–7.
Australosuchus_clarkae	Chattian – Burdigalian	27.82	15.97	Peters, S. E. & McClennen, M. (2016) The Paleobiology Database application programming interface. Paleobiology 42, 1–7.
Ayllusuchus_fernandezi	Lutetian – Bartonian	47.8	37.8	Peters, S. E. & McClennen, M. (2016) The Paleobiology Database application programming interface. Paleobiology 42, 1–7.
Barcinosuchus_gradilis	Aptian – Albian	125	100.5	Peters, S. E. & McClennen, M. (2016) The Paleobiology Database application programming interface. Paleobiology 42, 1–7.
Barinasuchus_arveloi	Langhian – Serravallian	15.97	11.63	Peters, S. E. & McClennen, M. (2016) The Paleobiology Database application programming interface. Paleobiology 42, 1–7.
Barreirosuchus_franciscoi	Campanian – Maastrichtian	83.6	66	Peters, S. E. & McClennen, M. (2016) The Paleobiology Database application programming interface. Paleobiology 42, 1–7.
Baru_darrowi	Chattian	27.82	23.03	Peters, S. E. & McClennen, M. (2016) The Paleobiology Database application programming interface. Paleobiology 42, 1–7.
Baru_huberi	Chattian	27.82	23.03	Peters, S. E. & McClennen, M. (2016) The Paleobiology Database application programming interface. Paleobiology 42, 1–7.
Batrachomimus_pastosbonensis	Oxfordian	163.5	157.3	Peters, S. E. & McClennen, M. (2016) The Paleobiology Database application programming interface. Paleobiology 42, 1–7.
Batrachotomus_kupferzellensis	Ladinian	242	237	Peters, S. E. & McClennen, M. (2016) The Paleobiology Database application programming interface. Paleobiology 42, 1–7.
Baurusuchus_albertoi	Campanian – Maastrichtian	83.6	66	Peters, S. E. & McClennen, M. (2016) The Paleobiology Database application programming interface. Paleobiology 42, 1–7.
Baurusuchus_pachecoi	Campanian – Maastrichtian	83.6	66	Peters, S. E. & McClennen, M. (2016) The Paleobiology Database application programming interface. Paleobiology 42, 1–7.
Baurusuchus_salgadoensis	Campanian – Maastrichtian	83.6	66	Peters, S. E. & McClennen, M. (2016) The Paleobiology Database application programming interface. Paleobiology 42, 1–7.
Bergisuchus_dietrichbergi	Lutetian	47.8	41.2	Peters, S. E. & McClennen, M. (2016) The Paleobiology Database application programming interface. Paleobiology 42, 1–7.
Bernissartia_fagesii	Berriasian	145	139.8	Peters, S. E. & McClennen, M. (2016) The Paleobiology Database application programming interface. Paleobiology 42, 1–7.
Borealosuchus_acutidentatus	Danian	66	61.6	Peters, S. E. & McClennen, M. (2016) The Paleobiology Database application programming interface. Paleobiology 42, 1–7.
Borealosuchus_formidabilis	Selandian – Thanetian	61.6	56	Peters, S. E. & McClennen, M. (2016) The Paleobiology Database application programming interface. Paleobiology 42, 1–7.
Borealosuchus_sternbergii	Maastrichtian	72.1	66	Peters, S. E. & McClennen, M. (2016) The Paleobiology Database application programming interface. Paleobiology 42, 1–7.
Borealosuchus_threeensis	Maastrichtian	72.1	66	Peters, S. E. & McClennen, M. (2016) The Paleobiology Database application programming interface. Paleobiology 42, 1–7.
Boverisuchus_magnifrons	Lutetian	47.8	41.2	Peters, S. E. & McClennen, M. (2016) The Paleobiology Database application programming interface. Paleobiology 42, 1–7.
Boverisuchus_vorax	Ypresian	56	47.8	Peters, S. E. & McClennen, M. (2016) The Paleobiology Database application programming interface. Paleobiology 42, 1–7.
Brachychampsa_montana	Campanian	83.6	72.1	Peters, S. E. & McClennen, M. (2016) The Paleobiology Database application programming interface. Paleobiology 42, 1–7.
Brachychampsa_sealeyi	Campanian	83.6	72.1	Peters, S. E. & McClennen, M. (2016) The Paleobiology Database application programming interface. Paleobiology 42, 1–7.
Brachysuchus_megalodon	Norian	227	208.5	Peters, S. E. & McClennen, M. (2016) The Paleobiology Database application programming interface. Paleobiology 42, 1–7.
Brachyuranochampsa_eversolei	Lutetian	47.8	41.2	Peters, S. E. & McClennen, M. (2016) The Paleobiology Database application programming interface. Paleobiology 42, 1–7.
Bretesuchus_bonapartei	Thanetian	59.2	56	Peters, S. E. & McClennen, M. (2016) The Paleobiology Database application programming interface. Paleobiology 42, 1–7.
Brochuchus_pigotti	Aquitanian – Burdigalian	23.03	15.97	Peters, S. E. & McClennen, M. (2016) The Paleobiology Database application programming interface. Paleobiology 42, 1–7.
Bromsgroveia_walkeri	Anisian	247.2	242	Peters, S. E. & McClennen, M. (2016) The Paleobiology Database application programming interface. Paleobiology 42, 1–7.
Bystrowisuchus_flerovi	Olenekian	251.2	247.2	Peters, S. E. & McClennen, M. (2016) The Paleobiology Database application programming interface. Paleobiology 42, 1–7.
Caiman_brevirostris	Tortonian	11.63	7.246	Peters, S. E. & McClennen, M. (2016) The Paleobiology Database application programming interface. Paleobiology 42, 1–7.
Caiman_crocodilus	Holocene	0	0	Peters, S. E. & McClennen, M. (2016) The Paleobiology Database application programming interface. Paleobiology 42, 1–7.
Caiman_latirostris	Aquitanian – Burdigalian	23.03	15.97	Peters, S. E. & McClennen, M. (2016) The Paleobiology Database application programming interface. Paleobiology 42, 1–7.
Caiman_sp_UCMP_39978	Tortonian – Messinian	11.63	5.333	Scheyer, T. M. & Delfino, M. (2016). The late Miocene caimanine fauna (Crocodylia: Alligatoroidea) of the Urumaco Formation, Venezuela. Palaeontologia Electronica, 19(3). https://doi.org/10.26879/657
Caiman_wannlangstoni	Langhian – Serravallian	15.97	11.63	Peters, S. E. & McClennen, M. (2016) The Paleobiology Database application programming interface. Paleobiology 42, 1–7.
Caiman_yacare	Holocene	0	0	Peters, S. E. & McClennen, M. (2016) The Paleobiology Database application programming interface. Paleobiology 42, 1–7.
Caipirasuchus_montealtensis	Campanian – Maastrichtian	83.6	66	Peters, S. E. & McClennen, M. (2016) The Paleobiology Database application programming interface. Paleobiology 42, 1–7.
Caipirasuchus_paulistanus	Campanian – Maastrichtian	83.6	66	Peters, S. E. & McClennen, M. (2016) The Paleobiology Database application programming interface. Paleobiology 42, 1–7.
Caipirasuchus_stenognathus	Campanian – Maastrichtian	83.6	66	Peters, S. E. & McClennen, M. (2016) The Paleobiology Database application programming interface. Paleobiology 42, 1–7.
Calsoyasuchus_valliceps	Sinemurian – Pliensbachian	199.3	182.7	Peters, S. E. & McClennen, M. (2016) The Paleobiology Database application programming interface. Paleobiology 42, 1–7.
Calyptosuchus_wellesi	Carnian – Norian	237	208.5	Peters, S. E. & McClennen, M. (2016) The Paleobiology Database application programming interface. Paleobiology 42, 1–7.
Campinasuchus_dinizi	Campanian – Maastrichtian	83.6	66	Peters, S. E. & McClennen, M. (2016) The Paleobiology Database application programming interface. Paleobiology 42, 1–7.
Candidodon_itapecuruense	Albian	113	100.5	Peters, S. E. & McClennen, M. (2016) The Paleobiology Database application programming interface. Paleobiology 42, 1–7.
Caririsuchus_camposi	Albian	113	100.5	Peters, S. E. & McClennen, M. (2016) The Paleobiology Database application programming interface. Paleobiology 42, 1–7.
Carnufex_carolinensis	Carnian	237	227	Peters, S. E. & McClennen, M. (2016) The Paleobiology Database application programming interface. Paleobiology 42, 1–7.
Caryonosuchus_pricei	Campanian – Maastrichtian	83.6	66	Peters, S. E. & McClennen, M. (2016) The Paleobiology Database application programming interface. Paleobiology 42, 1–7.
Cassissuchus_sanziuami	Barremian	129.4	125	Peters, S. E. & McClennen, M. (2016) The Paleobiology Database application programming interface. Paleobiology 42, 1–7.
Centenariosuchus_gilmorei	Burdigalian	20.44	15.97	Peters, S. E. & McClennen, M. (2016) The Paleobiology Database application programming interface. Paleobiology 42, 1–7.
Ceratosuchus_burdoshi	Thanetian	59.2	56	Peters, S. E. & McClennen, M. (2016) The Paleobiology Database application programming interface. Paleobiology 42, 1–7.
Cerrejonisuchus_improcerus	Selandian	61.6	59.2	Peters, S. E. & McClennen, M. (2016) The Paleobiology Database application programming interface. Paleobiology 42, 1–7.
cf_Araripesuchus_sp_SMNK_PAL6404	Aptian	125	113	Frey, E. D. & Salisbury, S. W. (2007). Crocodilians of the Crato Formation: Evidence for enigmatic species. The Crato Fossil Beds of Brazil: Window into an Ancient World, 463–474. https://doi.org/10.1017/CBO9780511535512.017
cf_Hamadasuchus_rebouli_ROM_dash_52620	Albian – Cenomanian	113	93.9	Reboulih E Larsson, H. C., Sues, H., E Larsson, H. C. & Sues, H. (2007). Cranial osteology and phylogenetic relationships of Hamadasuchus rebouli (Crocodyliformes: Mesoeucrocodylia) from the Cretaceous of Morocco. Zoological Journal of the Linnean Society, 149(4), 533–567. https://doi.org/10.1111/J.1096-3642.2007.00271.X
cf_Iberosuchus_MHNT_unreferred_et_STUS_349_et_1259_et_13701	Lutetian – Bartonian	47.8	37.8	Ortega, F., Buscalioni, A. D. & Gasparini, Z. (1996). Reinterpretation and new denomination of Atacisaurus crassiproratus (Middle Eocene; Issel, France) as cf. Iberosuchus (Crocodylomorpha, Metasuchia). Geobios, 29(3), 353–364. https://doi.org/10.1016/S0016-6995(96)80037-4
cf_Pedeticosaurus_leviseuri_BP_slash_1_slash_5237	Hettangian – Sinemurian	201.3	190.8	Clark, J. M. & Sues, H. D. (2002). Two new basal crocodylomorph archosaurs from the Lower Jurassic and the monophyly of the Sphenosuchia. Zoological Journal of the Linnean Society, 136(1), 77–95. https://doi.org/10.1046/J.1096-3642.2002.00026.X
cf_Terminonaris_robusta_SMNH_P2411_dot_1	Turonian	93.9	89.8	Wu, X-C., Russell, A.P. & Cumbaa, S.L. (2001) Terminonaris (Archosauria: Crocodyliformes): new material from Saskatchewan, Canada, and comments on its phylogenetic relationships, Journal of Vertebrate Paleontology, 21(3), 492-514, https://doi.org/10.1671/0272-4634(2001)021[0492:TACNMF]2.0.CO;2
Chalawan_thailandicus	Tithonian – Berriasian	152.1	139.8	Peters, S. E. & McClennen, M. (2016) The Paleobiology Database application programming interface. Paleobiology 42, 1–7.
Charactosuchus_fieldsi	Serravallian	13.82	11.63	Peters, S. E. & McClennen, M. (2016) The Paleobiology Database application programming interface. Paleobiology 42, 1–7.
Charactosuchus_kugleri	Lutetian	47.8	41.2	Peters, S. E. & McClennen, M. (2016) The Paleobiology Database application programming interface. Paleobiology 42, 1–7.
Chenanisuchus_lateroculi	Maastrichtian	72.1	66	Peters, S. E. & McClennen, M. (2016) The Paleobiology Database application programming interface. Paleobiology 42, 1–7.
Chimaerasuchus_paradoxus	Aptian – Albian	125	100.5	Peters, S. E. & McClennen, M. (2016) The Paleobiology Database application programming interface. Paleobiology 42, 1–7.
Coahomasuchus_chathamensis	Carnian	237	227	Peters, S. E. & McClennen, M. (2016) The Paleobiology Database application programming interface. Paleobiology 42, 1–7.
Coahomasuchus_kahleorum	Carnian	237	227	Peters, S. E. & McClennen, M. (2016) The Paleobiology Database application programming interface. Paleobiology 42, 1–7.
Comahuesuchus_brachybuccalis	Santonian	86.3	83.6	Peters, S. E. & McClennen, M. (2016) The Paleobiology Database application programming interface. Paleobiology 42, 1–7.
Congosaurus_bequaerti	Selandian	61.6	59.2	Peters, S. E. & McClennen, M. (2016) The Paleobiology Database application programming interface. Paleobiology 42, 1–7.
Congosaurus_compressus	Danian – Thanetian	66	56	Peters, S. E. & McClennen, M. (2016) The Paleobiology Database application programming interface. Paleobiology 42, 1–7.
Coringasuchus_anisodontis	Albian – Cenomanian	113	93.9	Peters, S. E. & McClennen, M. (2016) The Paleobiology Database application programming interface. Paleobiology 42, 1–7.
Cricosaurus_araucanensis	Tithonian	152.1	145	Peters, S. E. & McClennen, M. (2016) The Paleobiology Database application programming interface. Paleobiology 42, 1–7.
Cricosaurus_elegans	Tithonian	152.1	145	Peters, S. E. & McClennen, M. (2016) The Paleobiology Database application programming interface. Paleobiology 42, 1–7.
Cricosaurus_gracilis	Tithonian	152.1	145	Peters, S. E. & McClennen, M. (2016) The Paleobiology Database application programming interface. Paleobiology 42, 1–7.
Cricosaurus_lithographicus	Tithonian	152.1	145	Peters, S. E. & McClennen, M. (2016) The Paleobiology Database application programming interface. Paleobiology 42, 1–7.
Cricosaurus_macrospondylus	Valanginian	139.8	132.9	Peters, S. E. & McClennen, M. (2016) The Paleobiology Database application programming interface. Paleobiology 42, 1–7.
Cricosaurus_saltillense	Tithonian	152.1	145	Peters, S. E. & McClennen, M. (2016) The Paleobiology Database application programming interface. Paleobiology 42, 1–7.
Cricosaurus_schroederi	Berriasian	145	139.8	Peters, S. E. & McClennen, M. (2016) The Paleobiology Database application programming interface. Paleobiology 42, 1–7.
Cricosaurus_sp_MNHNCu_P3001	Oxfordian	163.5	157.3	Gasparini, Z. & Iturralde-Vinent, M. A. (2006). The Cuban Oxfordian herpetofauna in the Caribbean Seaway. Neues Jahrbuch Fur Geologie Und Palaontologie - Abhandlungen, 240(3), 343–371. https://doi.org/10.1127/NJGPA/240/2006/343</div>
Cricosaurus_suevicus	Kimmeridgian	157.3	152.1	Peters, S. E. & McClennen, M. (2016) The Paleobiology Database application programming interface. Paleobiology 42, 1–7.
Cricosaurus_vignaudi	Tithonian	152.1	145	Peters, S. E. & McClennen, M. (2016) The Paleobiology Database application programming interface. Paleobiology 42, 1–7.
Crocodylidae_indet_KNM_dash_LT_24081	Aquitanian – Piacenzian	23.03	2.58	Conrad, J. L., Jenkins, K., Lehmann, T., Manthi, F. K., Peppe, D. J., Nightingale, S., Cossette, A., Dunsworth, H. M., Harcourt-Smith, W. E. H. & Mcnulty, K. P. (2013). New specimens of Crocodylus pigotti (Crocodylidae) from Rusinga Island, Kenya, and generic reallocation of the species. Journal of Vertebrate Paleontology, 33(3), 629–646. https://doi.org/10.1080/02724634.2013.743404/SUPPL_FILE/UJ…
Crocodylomorpha_indet_CM_73372	Norian – Rhaetian	227	201.3	Heckert, A. B., Lucas, S. G., Rinehart, L. F. & Hunt, A. P. (2008). A new genus and species of sphenodontian from the ghost ranch Coelophysis quarry (Upper Triassic: Apachean), rock point formation, New Mexico, USA. Palaeontology, 51(4), 827–845. https://doi.org/10.1111/J.1475-4983.2008.00786.X
Crocodylus_acutus	Galesian – Calabrian	2.58	0.126	Peters, S. E. & McClennen, M. (2016) The Paleobiology Database application programming interface. Paleobiology 42, 1–7.
Crocodylus_anthropophagus	Galesian	2.58	1.8	Peters, S. E. & McClennen, M. (2016) The Paleobiology Database application programming interface. Paleobiology 42, 1–7.
Crocodylus_checchiai	Tortonian	11.63	7.246	Peters, S. E. & McClennen, M. (2016) The Paleobiology Database application programming interface. Paleobiology 42, 1–7.
Crocodylus_depressifrons	Thanetian	59.2	56	Peters, S. E. & McClennen, M. (2016) The Paleobiology Database application programming interface. Paleobiology 42, 1–7.
Crocodylus_intermedius	Holocene	0	0	Peters, S. E. & McClennen, M. (2016) The Paleobiology Database application programming interface. Paleobiology 42, 1–7.
Crocodylus_johnsoni	Late Pleistocene	0.781	0.0117	Peters, S. E. & McClennen, M. (2016) The Paleobiology Database application programming interface. Paleobiology 42, 1–7.
Crocodylus_megarhinus	Rupelian	33.9	27.82	Peters, S. E. & McClennen, M. (2016) The Paleobiology Database application programming interface. Paleobiology 42, 1–7.
Crocodylus_mindorensis	Holocene	0	0	Peters, S. E. & McClennen, M. (2016) The Paleobiology Database application programming interface. Paleobiology 42, 1–7.
Crocodylus_moreletii	Late Pleistocene	0.126	0.0117	Peters, S. E. & McClennen, M. (2016) The Paleobiology Database application programming interface. Paleobiology 42, 1–7.
Crocodylus_niloticus	Messinian	7.246	5.333	Peters, S. E. & McClennen, M. (2016) The Paleobiology Database application programming interface. Paleobiology 42, 1–7.
Crocodylus_novaeguineae	Holocene	0	0	Peters, S. E. & McClennen, M. (2016) The Paleobiology Database application programming interface. Paleobiology 42, 1–7.
Crocodylus_palaeindicus	Tortonian	11.63	7.246	Peters, S. E. & McClennen, M. (2016) The Paleobiology Database application programming interface. Paleobiology 42, 1–7.
Crocodylus_palustris	Late Pleistocene	0.126	0.0117	Peters, S. E. & McClennen, M. (2016) The Paleobiology Database application programming interface. Paleobiology 42, 1–7.
Crocodylus_porosus	Zanclean	5.333	3.6	Peters, S. E. & McClennen, M. (2016) The Paleobiology Database application programming interface. Paleobiology 42, 1–7.
Crocodylus_raninus	Holocene	0	0	Peters, S. E. & McClennen, M. (2016) The Paleobiology Database application programming interface. Paleobiology 42, 1–7.
Crocodylus_rhombifer	Late Pleistocene	0.126	0.0117	Peters, S. E. & McClennen, M. (2016) The Paleobiology Database application programming interface. Paleobiology 42, 1–7.
Crocodylus_siamensis	Galesian – Middle Pleistocene	2.58	0.126	Peters, S. E. & McClennen, M. (2016) The Paleobiology Database application programming interface. Paleobiology 42, 1–7.
Crocodylus_thorbjarnarsoni	Zanclean	5.333	3.6	Peters, S. E. & McClennen, M. (2016) The Paleobiology Database application programming interface. Paleobiology 42, 1–7.
Ctenosauriscidae_indet_SMNS_91402_to_91405_and_91041	Anisian	247.2	242	Butler, R. J., Brusatte, S. L., Reich, M., Nesbitt, S. J., Schoch, R. R. & Hornung, J. J. (2011). The Sail-Backed Reptile Ctenosauriscus from the Latest Early Triassic of Germany and the Timing and Biogeography of the Early Archosaur Radiation. PLOS ONE, 6(10), e25693. https://doi.org/10.1371/JOURNAL.PONE.0025693
Culebrasuchus_mesoamericanus	Burdigalian	20.44	15.97	Peters, S. E. & McClennen, M. (2016) The Paleobiology Database application programming interface. Paleobiology 42, 1–7.
Cynodontosuchus_rothi	Santonian	86.3	83.6	Peters, S. E. & McClennen, M. (2016) The Paleobiology Database application programming interface. Paleobiology 42, 1–7.
Dagasuchus_santacruzensis	Carnian	237	227	Peters, S. E. & McClennen, M. (2016) The Paleobiology Database application programming interface. Paleobiology 42, 1–7.
Dakosaurus_andiniensis	Tithonian	152.1	145	Peters, S. E. & McClennen, M. (2016) The Paleobiology Database application programming interface. Paleobiology 42, 1–7.
Dakosaurus_maximus	Kimmeridgian	157.3	152.1	Peters, S. E. & McClennen, M. (2016) The Paleobiology Database application programming interface. Paleobiology 42, 1–7.
Dakosaurus_sp_CPC_201	Kimmeridgian	157.3	152.1	Buchy, M. C., Stinnesbeck, W., Frey, E. & Gonzalez Gonzalez, A. H. (2007). First occurrence of the genus Dakosaurus (Crocodyliformes, Thalattosuchia) in the Late Jurassic of Mexico. Bulletin de La Société Géologique de France, 178(5), 391–397. https://doi.org/10.2113/GSSGFBULL.178.5.391
Decuriasuchus_quartacolonia	Anisian – Ladinian	247.2	237	Peters, S. E. & McClennen, M. (2016) The Paleobiology Database application programming interface. Paleobiology 42, 1–7.
Deinosuchus_riograndensis	Campanian	83.6	72.1	Peters, S. E. & McClennen, M. (2016) The Paleobiology Database application programming interface. Paleobiology 42, 1–7.
Deinosuchus_rugosus	Campanian	83.6	72.1	Peters, S. E. & McClennen, M. (2016) The Paleobiology Database application programming interface. Paleobiology 42, 1–7.
Deltasuchus_motherali	Cenomanian	100.5	93.9	Peters, S. E. & McClennen, M. (2016) The Paleobiology Database application programming interface. Paleobiology 42, 1–7.
Denazinosuchus_kirtlandicus	Campanian	83.6	72.1	Peters, S. E. & McClennen, M. (2016) The Paleobiology Database application programming interface. Paleobiology 42, 1–7.
Desmatosuchus_haplocerus	Carnian	237	227	Peters, S. E. & McClennen, M. (2016) The Paleobiology Database application programming interface. Paleobiology 42, 1–7.
Desmatosuchus_smalli	Norian	227	208.5	Peters, S. E. & McClennen, M. (2016) The Paleobiology Database application programming interface. Paleobiology 42, 1–7.
Diandongosuchus_fuyuanensis	Ladinian	242	237	Peters, S. E. & McClennen, M. (2016) The Paleobiology Database application programming interface. Paleobiology 42, 1–7.
Dibothrosuchus_elaphros	Sinemurian	199.3	190.8	Peters, S. E. & McClennen, M. (2016) The Paleobiology Database application programming interface. Paleobiology 42, 1–7.
Diplocynodon_darwini	Lutetian	47.8	41.2	Peters, S. E. & McClennen, M. (2016) The Paleobiology Database application programming interface. Paleobiology 42, 1–7.
Diplocynodon_deponiae	Lutetian	47.8	41.2	Peters, S. E. & McClennen, M. (2016) The Paleobiology Database application programming interface. Paleobiology 42, 1–7.
Diplocynodon_hantoniensis	Priabonian	37.8	33.9	Peters, S. E. & McClennen, M. (2016) The Paleobiology Database application programming interface. Paleobiology 42, 1–7.
Diplocynodon_muelleri	Rupelian	33.9	27.82	Peters, S. E. & McClennen, M. (2016) The Paleobiology Database application programming interface. Paleobiology 42, 1–7.
Diplocynodon_ratelii	Rupelian	33.9	27.82	Peters, S. E. & McClennen, M. (2016) The Paleobiology Database application programming interface. Paleobiology 42, 1–7.
Diplocynodon_tormis	Lutetian – Bartonian	47.8	37.8	Peters, S. E. & McClennen, M. (2016) The Paleobiology Database application programming interface. Paleobiology 42, 1–7.
Dollosuchoides_densmorei	Lutetian	47.8	41.2	Peters, S. E. & McClennen, M. (2016) The Paleobiology Database application programming interface. Paleobiology 42, 1–7.
Doratodon_carcharidens	Santonian	86.3	83.6	Peters, S. E. & McClennen, M. (2016) The Paleobiology Database application programming interface. Paleobiology 42, 1–7.
Doratodon_ibericus	Campanian – Maastrichtian	83.6	66	Peters, S. E. & McClennen, M. (2016) The Paleobiology Database application programming interface. Paleobiology 42, 1–7.
Dromicosuchus_grallator	Carnian – Norian	237	208.5	Peters, S. E. & McClennen, M. (2016) The Paleobiology Database application programming interface. Paleobiology 42, 1–7.
Dyrosaurus_maghribensis	Ypresian	56	47.8	Peters, S. E. & McClennen, M. (2016) The Paleobiology Database application programming interface. Paleobiology 42, 1–7.
Dyrosaurus_phosphaticus	Campanian – Maastrichtian	83.6	66	Peters, S. E. & McClennen, M. (2016) The Paleobiology Database application programming interface. Paleobiology 42, 1–7.
Ebrachosuchus_neukami	Carnian	237	227	Peters, S. E. & McClennen, M. (2016) The Paleobiology Database application programming interface. Paleobiology 42, 1–7.
Edentosuchus_sp_UCMP_97638	Hettangian – Toarcian	201.3	174.1	Melstrom, K. M. & Irmis, R. B. (2019). Repeated Evolution of Herbivorous Crocodyliforms during the Age of Dinosaurs. Current Biology, 29(14), 2389-2395.e3. https://doi.org/10.1016/J.CUB.2019.05.076
Edentosuchus_tienshanensis	Aptian – Albian	125	100.5	Peters, S. E. & McClennen, M. (2016) The Paleobiology Database application programming interface. Paleobiology 42, 1–7.
Effigia_okeeffeae	Rhaetian	208.5	201.3	Peters, S. E. & McClennen, M. (2016) The Paleobiology Database application programming interface. Paleobiology 42, 1–7.
Elosuchus_broinae	Albian	113	100.5	Peters, S. E. & McClennen, M. (2016) The Paleobiology Database application programming interface. Paleobiology 42, 1–7.
Elosuchus_cherifiensis	Cenomanian	100.5	93.9	Peters, S. E. & McClennen, M. (2016) The Paleobiology Database application programming interface. Paleobiology 42, 1–7.
Eocaiman_cavernensis	Lutetian – Bartonian	47.8	37.8	Peters, S. E. & McClennen, M. (2016) The Paleobiology Database application programming interface. Paleobiology 42, 1–7.
Eocaiman_itaboraiensis	Thanetian	59.2	56	Peters, S. E. & McClennen, M. (2016) The Paleobiology Database application programming interface. Paleobiology 42, 1–7.
Eocaiman_palaeocenicus	Danian	66	61.6	Peters, S. E. & McClennen, M. (2016) The Paleobiology Database application programming interface. Paleobiology 42, 1–7.
Eogavialis_africanum	Priabonian	37.8	33.9	Peters, S. E. & McClennen, M. (2016) The Paleobiology Database application programming interface. Paleobiology 42, 1–7.
Eogavialis_andrewsi	Tortonian	11.63	7.246	Peters, S. E. & McClennen, M. (2016) The Paleobiology Database application programming interface. Paleobiology 42, 1–7.
Eoneustes_bathonicus	Kimmeridgian	157.3	152.1	Peters, S. E. & McClennen, M. (2016) The Paleobiology Database application programming interface. Paleobiology 42, 1–7.
Eoneustes_gaudryi	Bathonian	168.3	166.1	Peters, S. E. & McClennen, M. (2016) The Paleobiology Database application programming interface. Paleobiology 42, 1–7.
Eopneumatosuchus_colberti	Sinemurian – Pliensbachian	199.3	182.7	Peters, S. E. & McClennen, M. (2016) The Paleobiology Database application programming interface. Paleobiology 42, 1–7.
Eosuchus_lerichei	Thanetian	59.2	56	Peters, S. E. & McClennen, M. (2016) The Paleobiology Database application programming interface. Paleobiology 42, 1–7.
Eosuchus_minor	Thanetian	59.2	56	Peters, S. E. & McClennen, M. (2016) The Paleobiology Database application programming interface. Paleobiology 42, 1–7.
Eothoracosaurus_mississippiensis	Campanian – Maastrichtian	83.6	66	Peters, S. E. & McClennen, M. (2016) The Paleobiology Database application programming interface. Paleobiology 42, 1–7.
Eremosuchus_elkoholicus	Ypresian	56	47.8	Peters, S. E. & McClennen, M. (2016) The Paleobiology Database application programming interface. Paleobiology 42, 1–7.
Erpetosuchus_granti	Carnian – Norian	237	208.5	Peters, S. E. & McClennen, M. (2016) The Paleobiology Database application programming interface. Paleobiology 42, 1–7.
Erpetosuchus_sp_AMNH_29300	Norian	227	208.5	Olsen, P. E., sues, H.-D. & Norell, M. A. (2010). First record of Erpetosuchus (Reptilia: Archosauria) from the Late Triassic of North America. Journal of Vertebrate Paleontology, 20(4), 633–636. https://doi.org/10.1671/0272-4634(2000)020
Euthecodon_arambourgi	Aquitanian – Burdigalian	23.03	15.97	Peters, S. E. & McClennen, M. (2016) The Paleobiology Database application programming interface. Paleobiology 42, 1–7.
Euthecodon_brumpti	Tortonian	11.63	7.246	Peters, S. E. & McClennen, M. (2016) The Paleobiology Database application programming interface. Paleobiology 42, 1–7.
Fasolasuchus_tenax	Norian	227	208.5	Peters, S. E. & McClennen, M. (2016) The Paleobiology Database application programming interface. Paleobiology 42, 1–7.
Fortignathus_felixi	Albian – Cenomanian	113	93.9	Peters, S. E. & McClennen, M. (2016) The Paleobiology Database application programming interface. Paleobiology 42, 1–7.
Fruitachampsa_callisoni	Kimmeridgian – Tithonian	157.3	145	Peters, S. E. & McClennen, M. (2016) The Paleobiology Database application programming interface. Paleobiology 42, 1–7.
Gasparinisuchus_peirosauroides	Santonian	86.3	83.6	Peters, S. E. & McClennen, M. (2016) The Paleobiology Database application programming interface. Paleobiology 42, 1–7.
Gavialis_bengawanicus	Galesian – Calabrian	2.58	0.781	Peters, S. E. & McClennen, M. (2016) The Paleobiology Database application programming interface. Paleobiology 42, 1–7.
Gavialis_browni	Tortonian – Messinian	11.63	5.333	Peters, S. E. & McClennen, M. (2016) The Paleobiology Database application programming interface. Paleobiology 42, 1–7.
Gavialoidea_indet_MUSM_900_et_1428_et_1439_et_1727_et_1981_et_1988_et_2032_et_2407	Langhian – Serravallian	15.97	11.63	Peters, S. E. & McClennen, M. (2016) The Paleobiology Database application programming interface. Paleobiology 42, 1–7.
Gavialosuchus_eggenburgensis	Burdigalian	20.44	15.97	Peters, S. E. & McClennen, M. (2016) The Paleobiology Database application programming interface. Paleobiology 42, 1–7.
Geosaurus_giganteus	Tithonian	152.1	145	Peters, S. E. & McClennen, M. (2016) The Paleobiology Database application programming interface. Paleobiology 42, 1–7.
Geosaurus_grandis	Tithonian	152.1	145	Peters, S. E. & McClennen, M. (2016) The Paleobiology Database application programming interface. Paleobiology 42, 1–7.
Geosaurus_lapparenti	Valanginian	139.8	132.9	Peters, S. E. & McClennen, M. (2016) The Paleobiology Database application programming interface. Paleobiology 42, 1–7.
Geosaurus_sp_MNHNCu_P3009	Oxfordian	163.5	157.3	Gasparini, Z. & Iturralde-Vinent, M. A. (2006). The Cuban Oxfordian herpetofauna in the Caribbean Seaway. Neues Jahrbuch Fur Geologie Und Palaontologie - Abhandlungen, 240(3), 343–371. https://doi.org/10.1127/NJGPA/240/2006/343</div>
Gilchristosuchus_palatinus	Santonian	86.3	83.6	Peters, S. E. & McClennen, M. (2016) The Paleobiology Database application programming interface. Paleobiology 42, 1–7.
Globidentosuchus_brachyrostris	Tortonian – Messinian	11.63	5.333	Peters, S. E. & McClennen, M. (2016) The Paleobiology Database application programming interface. Paleobiology 42, 1–7.
Gnatusuchus_pebasensis	Langhian – Serravallian	15.97	11.63	Peters, S. E. & McClennen, M. (2016) The Paleobiology Database application programming interface. Paleobiology 42, 1–7.
Gobiosuchus_kielanae	Campanian	83.6	72.1	Peters, S. E. & McClennen, M. (2016) The Paleobiology Database application programming interface. Paleobiology 42, 1–7.
Gobiosuchus_parvus	Campanian	83.6	72.1	Peters, S. E. & McClennen, M. (2016) The Paleobiology Database application programming interface. Paleobiology 42, 1–7.
Gondwanasuchus_scabrosus	Campanian – Maastrichtian	83.6	66	Peters, S. E. & McClennen, M. (2016) The Paleobiology Database application programming interface. Paleobiology 42, 1–7.
Goniopholis_baryglyphaeus	Kimmeridgian	157.3	152.1	Peters, S. E. & McClennen, M. (2016) The Paleobiology Database application programming interface. Paleobiology 42, 1–7.
Goniopholis_kiplingi	Berriasian	145	139.8	Peters, S. E. & McClennen, M. (2016) The Paleobiology Database application programming interface. Paleobiology 42, 1–7.
Goniopholis_phuwiangensis	Barremian – Aptian	129.4	113	Peters, S. E. & McClennen, M. (2016) The Paleobiology Database application programming interface. Paleobiology 42, 1–7.
Goniopholis_simus	Berriasian	145	139.8	Peters, S. E. & McClennen, M. (2016) The Paleobiology Database application programming interface. Paleobiology 42, 1–7.
Goniopholis_stovalli	Kimmeridgian – Tithonian	157.3	145	Peters, S. E. & McClennen, M. (2016) The Paleobiology Database application programming interface. Paleobiology 42, 1–7.
Gorgetosuchus_pekinensis	Carnian	237	227	Peters, S. E. & McClennen, M. (2016) The Paleobiology Database application programming interface. Paleobiology 42, 1–7.
Gracilineustes_acutus	Kimmeridgian	157.3	152.1	Peters, S. E. & McClennen, M. (2016) The Paleobiology Database application programming interface. Paleobiology 42, 1–7.
Gracilineustes_leedsi	Callovian	166.1	163.5	Peters, S. E. & McClennen, M. (2016) The Paleobiology Database application programming interface. Paleobiology 42, 1–7.
Gracilisuchus_stipanicicorum	Ladinian	242	237	Peters, S. E. & McClennen, M. (2016) The Paleobiology Database application programming interface. Paleobiology 42, 1–7.
Gryposuchus_colombianus	Burdigalian – Langhian	20.44	13.82	Peters, S. E. & McClennen, M. (2016) The Paleobiology Database application programming interface. Paleobiology 42, 1–7.
Gryposuchus_croizati	Tortonian – Messinian	11.63	5.333	Peters, S. E. & McClennen, M. (2016) The Paleobiology Database application programming interface. Paleobiology 42, 1–7.
Guarinisuchus_munizi	Danian	66	61.6	Peters, S. E. & McClennen, M. (2016) The Paleobiology Database application programming interface. Paleobiology 42, 1–7.
Hallopus_victor	Kimmeridgian – Tithonian	157.3	145	Peters, S. E. & McClennen, M. (2016) The Paleobiology Database application programming interface. Paleobiology 42, 1–7.
Hamadasuchus_rebouli	Albian – Cenomanian	113	93.9	Peters, S. E. & McClennen, M. (2016) The Paleobiology Database application programming interface. Paleobiology 42, 1–7.
Harpacochampsa_camfieldensis	Langhian – Serravallian	15.97	11.63	Peters, S. E. & McClennen, M. (2016) The Paleobiology Database application programming interface. Paleobiology 42, 1–7.
Hassiacosuchus_haupti	Lutetian	47.8	41.2	Peters, S. E. & McClennen, M. (2016) The Paleobiology Database application programming interface. Paleobiology 42, 1–7.
Hemiprotosuchus_leali	Norian	227	208.5	Peters, S. E. & McClennen, M. (2016) The Paleobiology Database application programming interface. Paleobiology 42, 1–7.
Heptasuchus_clarki	Carnian	237	227	Peters, S. E. & McClennen, M. (2016) The Paleobiology Database application programming interface. Paleobiology 42, 1–7.
Hesperosuchus_agilis	Norian	227	208.5	Peters, S. E. & McClennen, M. (2016) The Paleobiology Database application programming interface. Paleobiology 42, 1–7.
Hesperosuchus_cf_agilis_CM_29894	Carnian – Norian	237	208.5	Clark, J. M., Sues, H.-D. & Berman, D. S. (2010). A new specimen of Hesperosuchus agilis from the Upper Triassic of New Mexico and the interrelationships of basal crocodylomorph archosaurs. Journal of Vertebrate Paleontology, 20, 683–704. https://doi.org/10.1671/0272-4634(2000)020</div>
Hsisosuchus_chowi	Oxfordian	163.5	157.3	Peters, S. E. & McClennen, M. (2016) The Paleobiology Database application programming interface. Paleobiology 42, 1–7.
Hsisosuchus_chungkingensis	Oxfordian – Tithonian	163.5	145	Peters, S. E. & McClennen, M. (2016) The Paleobiology Database application programming interface. Paleobiology 42, 1–7.
Hsisosuchus_dashanpuensis	Bajocian – Callovian	170.3	163.5	Peters, S. E. & McClennen, M. (2016) The Paleobiology Database application programming interface. Paleobiology 42, 1–7.
Hulkepholis_plotos	Albian	113	100.5	Peters, S. E. & McClennen, M. (2016) The Paleobiology Database application programming interface. Paleobiology 42, 1–7.
Hulkepholis_willetti	Valanginian	139.8	132.9	Peters, S. E. & McClennen, M. (2016) The Paleobiology Database application programming interface. Paleobiology 42, 1–7.
Hylaeochampsa_vectiana	Barremian	129.4	125	Peters, S. E. & McClennen, M. (2016) The Paleobiology Database application programming interface. Paleobiology 42, 1–7.
Hyposaurus_derbianus	Danian	66	61.6	Peters, S. E. & McClennen, M. (2016) The Paleobiology Database application programming interface. Paleobiology 42, 1–7.
Hyposaurus_rogersii	Campanian	83.6	72.1	Peters, S. E. & McClennen, M. (2016) The Paleobiology Database application programming interface. Paleobiology 42, 1–7.
Iberosuchus_macrodon	Lutetian	47.8	41.2	Peters, S. E. & McClennen, M. (2016) The Paleobiology Database application programming interface. Paleobiology 42, 1–7.
Ieldraan_melkshamensis	Callovian	166.1	163.5	Foffa, D., Young, M. T., Brusatte, S. L., Graham, M. R. & Steel, L. (2017). A new metriorhynchid crocodylomorph from the Oxford Clay Formation (Middle Jurassic) of England, with implications for the origin and diversification of Geosaurini. Journal of Systematic Palaeontology, 16(13), 1123–1143. https://doi.org/10.1080/14772019.2017.1367730</div>
Iharkutosuchus_makadii	Santonian	86.3	83.6	Peters, S. E. & McClennen, M. (2016) The Paleobiology Database application programming interface. Paleobiology 42, 1–7.
Ikanogavialis_gameroi	Langhian – Serravallian	15.97	11.63	Peters, S. E. & McClennen, M. (2016) The Paleobiology Database application programming interface. Paleobiology 42, 1–7.
Isisfordia_duncani	Albian	113	100.5	Peters, S. E. & McClennen, M. (2016) The Paleobiology Database application programming interface. Paleobiology 42, 1–7.
Isisfordia_molnari	Cenomanian	100.5	93.9	Peters, S. E. & McClennen, M. (2016) The Paleobiology Database application programming interface. Paleobiology 42, 1–7.
Itasuchus_jesuinoi	Maastrichtian	72.1	66	Peters, S. E. & McClennen, M. (2016) The Paleobiology Database application programming interface. Paleobiology 42, 1–7.
Junggarsuchus_sloani	Callovian	166.1	163.5	Peters, S. E. & McClennen, M. (2016) The Paleobiology Database application programming interface. Paleobiology 42, 1–7.
Kambara_implexidens	Ypresian	56	47.8	Peters, S. E. & McClennen, M. (2016) The Paleobiology Database application programming interface. Paleobiology 42, 1–7.
Kambara_molnari	Lutetian – Bartonian	47.8	37.8	Peters, S. E. & McClennen, M. (2016) The Paleobiology Database application programming interface. Paleobiology 42, 1–7.
Kansajsuchus_extensus	Santonian	86.3	83.6	Peters, S. E. & McClennen, M. (2016) The Paleobiology Database application programming interface. Paleobiology 42, 1–7.
Kaprosuchus_saharicus	Cenomanian	100.5	93.9	Peters, S. E. & McClennen, M. (2016) The Paleobiology Database application programming interface. Paleobiology 42, 1–7.
Kayentasuchus_walkeri	Sinemurian – Pliensbachian	199.3	182.7	Peters, S. E. & McClennen, M. (2016) The Paleobiology Database application programming interface. Paleobiology 42, 1–7.
Kentisuchus_astrei	Lutetian	47.8	41.2	Peters, S. E. & McClennen, M. (2016) The Paleobiology Database application programming interface. Paleobiology 42, 1–7.
Kentisuchus_spenceri	Ypresian	56	47.8	Peters, S. E. & McClennen, M. (2016) The Paleobiology Database application programming interface. Paleobiology 42, 1–7.
Khoratosuchus_jintasakuli	Barremian – Aptian	129.4	113	Peters, S. E. & McClennen, M. (2016) The Paleobiology Database application programming interface. Paleobiology 42, 1–7.
Knoetschkesuchus_guimarotae	Kimmeridgian	157.3	152.1	Peters, S. E. & McClennen, M. (2016) The Paleobiology Database application programming interface. Paleobiology 42, 1–7.
Knoetschkesuchus_langenbergensis	Kimmeridgian	157.3	152.1	Peters, S. E. & McClennen, M. (2016) The Paleobiology Database application programming interface. Paleobiology 42, 1–7.
Koilamasuchus_gonzalezdiazi	Ladinian – Carnian	242	227	Peters, S. E. & McClennen, M. (2016) The Paleobiology Database application programming interface. Paleobiology 42, 1–7.
Koumpiodontosuchus_aprosdokiti	Barremian	129.4	125	Peters, S. E. & McClennen, M. (2016) The Paleobiology Database application programming interface. Paleobiology 42, 1–7.
Krabisuchus_siamogallicus	Priabonian	37.8	33.9	Peters, S. E. & McClennen, M. (2016) The Paleobiology Database application programming interface. Paleobiology 42, 1–7.
Kuttanacaiman_iquitosensis	Langhian – Serravallian	15.97	11.63	Peters, S. E. & McClennen, M. (2016) The Paleobiology Database application programming interface. Paleobiology 42, 1–7.
Labidiosuchus_amicum	Maastrichtian	72.1	66	Peters, S. E. & McClennen, M. (2016) The Paleobiology Database application programming interface. Paleobiology 42, 1–7.
Leidyosuchus_canadensis	Campanian	83.6	72.1	Peters, S. E. & McClennen, M. (2016) The Paleobiology Database application programming interface. Paleobiology 42, 1–7.
Leidyosuchus_sp_RAM_14527	Campanian	83.6	72.1	Farke, A. A., Henn, M. M., Woodward, S. J. & Xu, H. A. (2014). Leidyosuchus (Crocodylia: Alligatoroidea) from the Upper Cretaceous Kaiparowits Formation (late Campanian) of Utah, USA. PaleoBios, 30(3). https://doi.org/10.5070/P9303016247
Leptosuchomorpha_indet_TMM_31173_dash_120	Carnian	237	227	Long, R. A. & Murry, P. A. (1995) Late Triassic (Carnian and Norian) Tetrapods from the Southwestern United States, 227-229
Leptosuchus_studeri	Carnian – Norian	237	208.5	Peters, S. E. & McClennen, M. (2016) The Paleobiology Database application programming interface. Paleobiology 42, 1–7.
Libycosuchus_brevirostris	Cenomanian	100.5	93.9	Peters, S. E. & McClennen, M. (2016) The Paleobiology Database application programming interface. Paleobiology 42, 1–7.
Litargosuchus_leptorhynchus	Hettangian	201.3	199.3	Peters, S. E. & McClennen, M. (2016) The Paleobiology Database application programming interface. Paleobiology 42, 1–7.
Llanosuchus_tamaensis	Campanian	83.6	72.1	Peters, S. E. & McClennen, M. (2016) The Paleobiology Database application programming interface. Paleobiology 42, 1–7.
Lohuecosuchus_mechinorum	Maastrichtian	72.1	66	Peters, S. E. & McClennen, M. (2016) The Paleobiology Database application programming interface. Paleobiology 42, 1–7.
Lohuecosuchus_megadontos	Campanian – Maastrichtian	83.6	66	Peters, S. E. & McClennen, M. (2016) The Paleobiology Database application programming interface. Paleobiology 42, 1–7.
Lomasuchus_palpebrosus	Turonian	93.9	89.8	Peters, S. E. & McClennen, M. (2016) The Paleobiology Database application programming interface. Paleobiology 42, 1–7.
Longosuchus_meadei	Norian	227	208.5	Peters, S. E. & McClennen, M. (2016) The Paleobiology Database application programming interface. Paleobiology 42, 1–7.
Lorosuchus_nodosus	Selandian	61.6	59.2	Peters, S. E. & McClennen, M. (2016) The Paleobiology Database application programming interface. Paleobiology 42, 1–7.
Lotosaurus_adentus	Anisian	247.2	242	Peters, S. E. & McClennen, M. (2016) The Paleobiology Database application programming interface. Paleobiology 42, 1–7.
Lucasuchus_hunti	Carnian	237	227	Peters, S. E. & McClennen, M. (2016) The Paleobiology Database application programming interface. Paleobiology 42, 1–7.
Luperosuchus_fractus	Ladinian	242	237	Peters, S. E. & McClennen, M. (2016) The Paleobiology Database application programming interface. Paleobiology 42, 1–7.
Macelognathus_vagans	Kimmeridgian – Tithonian	157.3	145	Peters, S. E. & McClennen, M. (2016) The Paleobiology Database application programming interface. Paleobiology 42, 1–7.
Machaeroprosopus_buceros	Norian	227	208.5	Peters, S. E. & McClennen, M. (2016) The Paleobiology Database application programming interface. Paleobiology 42, 1–7.
Machaeroprosopus_jablonskiae	Norian	227	208.5	Peters, S. E. & McClennen, M. (2016) The Paleobiology Database application programming interface. Paleobiology 42, 1–7.
Machaeroprosopus_mccauleyi	Norian	227	208.5	Peters, S. E. & McClennen, M. (2016) The Paleobiology Database application programming interface. Paleobiology 42, 1–7.
Machimosaurus_buffetauti	Kimmeridgian	157.3	152.1	Peters, S. E. & McClennen, M. (2016) The Paleobiology Database application programming interface. Paleobiology 42, 1–7.
Machimosaurus_hugii	Callovian	166.1	163.5	Peters, S. E. & McClennen, M. (2016) The Paleobiology Database application programming interface. Paleobiology 42, 1–7.
Machimosaurus_mosae	Kimmeridgian	157.3	152.1	Peters, S. E. & McClennen, M. (2016) The Paleobiology Database application programming interface. Paleobiology 42, 1–7.
Machimosaurus_rex	Hauterivian	132.9	129.4	Peters, S. E. & McClennen, M. (2016) The Paleobiology Database application programming interface. Paleobiology 42, 1–7.
Magyarosuchus_fitosi	Toarcian	182.7	174.1	Peters, S. E. & McClennen, M. (2016) The Paleobiology Database application programming interface. Paleobiology 42, 1–7.
Mahajangasuchus_insignis	Maastrichtian	72.1	66	Peters, S. E. & McClennen, M. (2016) The Paleobiology Database application programming interface. Paleobiology 42, 1–7.
Malawisuchus_mwakasyungutiensis	Aptian	125	113	Peters, S. E. & McClennen, M. (2016) The Paleobiology Database application programming interface. Paleobiology 42, 1–7.
Maledictosuchus_riclaensis	Callovian	166.1	163.5	Peters, S. E. & McClennen, M. (2016) The Paleobiology Database application programming interface. Paleobiology 42, 1–7.
Mandasuchus_tanyauchen	Anisian	247.2	242	Peters, S. E. & McClennen, M. (2016) The Paleobiology Database application programming interface. Paleobiology 42, 1–7.
Maomingosuchus_petrolica	Priabonian	37.8	33.9	Peters, S. E. & McClennen, M. (2016) The Paleobiology Database application programming interface. Paleobiology 42, 1–7.
Mariliasuchus_amarali	Campanian – Maastrichtian	83.6	66	Peters, S. E. & McClennen, M. (2016) The Paleobiology Database application programming interface. Paleobiology 42, 1–7.
Mariliasuchus_robustus	Campanian – Maastrichtian	83.6	66	Peters, S. E. & McClennen, M. (2016) The Paleobiology Database application programming interface. Paleobiology 42, 1–7.
Maroccosuchus_zennaroi	Ypresian	56	47.8	Peters, S. E. & McClennen, M. (2016) The Paleobiology Database application programming interface. Paleobiology 42, 1–7.
Massaliasuchus_affuvelensis	Santonian – Campanian	86.3	72.1	Peters, S. E. & McClennen, M. (2016) The Paleobiology Database application programming interface. Paleobiology 42, 1–7.
Mecistops_cataphractus	Tortonian	11.63	7.246	Peters, S. E. & McClennen, M. (2016) The Paleobiology Database application programming interface. Paleobiology 42, 1–7.
Mecistops_nkondoensis	Tortonian – Messinian	11.63	5.333	Peters, S. E. & McClennen, M. (2016) The Paleobiology Database application programming interface. Paleobiology 42, 1–7.
Megadontosuchus_arduini	Lutetian – Bartonian	47.8	37.8	Peters, S. E. & McClennen, M. (2016) The Paleobiology Database application programming interface. Paleobiology 42, 1–7.
Mekosuchus_inexpectatus	Holocene	0.0117	0	Peters, S. E. & McClennen, M. (2016) The Paleobiology Database application programming interface. Paleobiology 42, 1–7.
Mekosuchus_kalpokasi	Holocene	0.0117	0	Peters, S. E. & McClennen, M. (2016) The Paleobiology Database application programming interface. Paleobiology 42, 1–7.
Melanosuchus_fisheri	Tortonian – Messinian	11.63	5.333	Peters, S. E. & McClennen, M. (2016) The Paleobiology Database application programming interface. Paleobiology 42, 1–7.
Melanosuchus_niger	Holocene	0	0	Peters, S. E. & McClennen, M. (2016) The Paleobiology Database application programming interface. Paleobiology 42, 1–7.
Meridiosaurus_vallisparadisi	Kimmeridgian – Tithonian	157.3	145	Peters, S. E. & McClennen, M. (2016) The Paleobiology Database application programming interface. Paleobiology 42, 1–7.
Metriorhynchidae_indet_OUMNH_J1583	Tithonian	152.1	145	Sachs, S., Young, M. T., Abel, P. & Mallison, H. (2019). A new species of the metriorhynchid crocodylomorph Cricosaurus from the Upper Jurassic of southern Germany. Acta Palaeontologica Polonica, 64(2), 343–356. https://doi.org/10.4202/APP.00541.2018</div>
Metriorhynchidae_indet_USNM_19640	Oxfordian	163.5	157.3	Peters, S. E. & McClennen, M. (2016) The Paleobiology Database application programming interface. Paleobiology 42, 1–7.
Metriorhynchus_brachyrhynchus	Callovian	166.1	163.5	Wilkinson, L. E., Young, M. T. & Benton, M. J. (2008). A new Metriorhynchid Crocodilian (Mesoeucrocodylia: Thalattosuchia) from the Kimmeridgian (Upper Jurassic) OF Wiltshire, UK. Palaeontology, 51(6), 1307–1333. https://doi.org/10.1111/J.1475-4983.2008.00818.X
Metriorhynchus_casamiquelai	Callovian	166.1	163.5	Peters, S. E. & McClennen, M. (2016) The Paleobiology Database application programming interface. Paleobiology 42, 1–7.
Metriorhynchus_cf_superciliosus_unreferred_La_Rochelle	Oxfordian	163.5	157.3	Peters, S. E. & McClennen, M. (2016) The Paleobiology Database application programming interface. Paleobiology 42, 1–7.
Metriorhynchus_geoffroyii	Callovian – Oxfordian	166.1	157.3	Peters, S. E. & McClennen, M. (2016) The Paleobiology Database application programming interface. Paleobiology 42, 1–7.
Metriorhynchus_moreli	Callovian	166.1	163.5	Adams-Tresman, S. M. (1987) The Callovian (Middle Jurassic) teleosaurid marine crocodiles from central England. Palaeontology, 30(1), 195–206
Metriorhynchus_palpebosus	Tithonian	152.1	145	Peters, S. E. & McClennen, M. (2016) The Paleobiology Database application programming interface. Paleobiology 42, 1–7.
Metriorhynchus_sp_T_330	Bajocian	170.3	168.3	Gasparini, Z., Vignaud, P. & Chong, G. (2000). The Jurassic Thalattosuchia (Crocodyliformes) of Chile; a paleobiogeographic approach. Bulletin de La Société Géologique de France, 171(6), 657–664. https://doi.org/10.2113/171.6.657
Metriorhynchus_westermanni	Callovian	166.1	163.5	Peters, S. E. & McClennen, M. (2016) The Paleobiology Database application programming interface. Paleobiology 42, 1–7.
Microsuchus_schilleri	Santonian	86.3	83.6	Peters, S. E. & McClennen, M. (2016) The Paleobiology Database application programming interface. Paleobiology 42, 1–7.
Montealtosuchus_arrudacamposi	Campanian – Maastrichtian	83.6	66	Peters, S. E. & McClennen, M. (2016) The Paleobiology Database application programming interface. Paleobiology 42, 1–7.
Morrinhosuchus_luziae	Campanian – Maastrichtian	83.6	66	Peters, S. E. & McClennen, M. (2016) The Paleobiology Database application programming interface. Paleobiology 42, 1–7.
Mourasuchus_amazonensis	Tortonian	11.63	7.246	Peters, S. E. & McClennen, M. (2016) The Paleobiology Database application programming interface. Paleobiology 42, 1–7.
Mourasuchus_arendsi	Tortonian	11.63	7.246	Peters, S. E. & McClennen, M. (2016) The Paleobiology Database application programming interface. Paleobiology 42, 1–7.
Mourasuchus_atopus	Burdigalian – Langhian	20.44	13.82	Peters, S. E. & McClennen, M. (2016) The Paleobiology Database application programming interface. Paleobiology 42, 1–7.
Mourasuchus_pattersoni	Tortonian – Messinian	11.63	5.333	Peters, S. E. & McClennen, M. (2016) The Paleobiology Database application programming interface. Paleobiology 42, 1–7.
Mystriosuchus_planirostris	Norian	227	208.5	Peters, S. E. & McClennen, M. (2016) The Paleobiology Database application programming interface. Paleobiology 42, 1–7.
Mystriosuchus_westphali	Norian	227	208.5	Peters, S. E. & McClennen, M. (2016) The Paleobiology Database application programming interface. Paleobiology 42, 1–7.
Nannosuchus_gracilidens	Berriasian	145	139.8	Peters, S. E. & McClennen, M. (2016) The Paleobiology Database application programming interface. Paleobiology 42, 1–7.
Navajosuchus_mooki	Danian	66	61.6	Peters, S. E. & McClennen, M. (2016) The Paleobiology Database application programming interface. Paleobiology 42, 1–7.
Necrosuchus_ionensis	Danian	66	61.6	Peters, S. E. & McClennen, M. (2016) The Paleobiology Database application programming interface. Paleobiology 42, 1–7.
Neoaetosauroides_engaeus	Norian	227	208.5	Peters, S. E. & McClennen, M. (2016) The Paleobiology Database application programming interface. Paleobiology 42, 1–7.
Neosuchia_indet_LH_dash_7991	Barremian	129.4	125	Buscalioni, A. D., Ortega, F., Pérez-Moreno, B. P. & Evans, S. E. (1996). The Upper Jurassic Maniraptoran Theropod Lisboasaurus estesi (Guimarota, Portugal) Reinterpreted as a Crocodylomorph. Journal of Vertebrate Paleontology, 16(2), 358–362.
Neptunidraco_ammoniticus	Bajocian – Bathonian	170.3	166.1	Peters, S. E. & McClennen, M. (2016) The Paleobiology Database application programming interface. Paleobiology 42, 1–7.
Neuquensuchus_universitas	Santonian	86.3	83.6	Peters, S. E. & McClennen, M. (2016) The Paleobiology Database application programming interface. Paleobiology 42, 1–7.
Nicrosaurus_kapffi	Norian	227	208.5	Peters, S. E. & McClennen, M. (2016) The Paleobiology Database application programming interface. Paleobiology 42, 1–7.
Nicrosaurus_meyeri	Norian	227	208.5	Peters, S. E. & McClennen, M. (2016) The Paleobiology Database application programming interface. Paleobiology 42, 1–7.
Nominosuchus_arcanus	Tithonian	152.1	145	Peters, S. E. & McClennen, M. (2016) The Paleobiology Database application programming interface. Paleobiology 42, 1–7.
Nominosuchus_matutinus	Tithonian	152.1	145	Peters, S. E. & McClennen, M. (2016) The Paleobiology Database application programming interface. Paleobiology 42, 1–7.
Notosuchus_terrestris	Santonian	86.3	83.6	Peters, S. E. & McClennen, M. (2016) The Paleobiology Database application programming interface. Paleobiology 42, 1–7.
Nundasuchus_songeaensis	Anisian	247.2	242	Peters, S. E. & McClennen, M. (2016) The Paleobiology Database application programming interface. Paleobiology 42, 1–7.
Oceanosuchus_boecensis	Cenomanian	100.5	93.9	Peters, S. E. & McClennen, M. (2016) The Paleobiology Database application programming interface. Paleobiology 42, 1–7.
Ocepesuchus_eoafricanus	Maastrichtian	72.1	66	Peters, S. E. & McClennen, M. (2016) The Paleobiology Database application programming interface. Paleobiology 42, 1–7.
Ornithosuchus_woodwardi	Carnian – Norian	237	208.5	Peters, S. E. & McClennen, M. (2016) The Paleobiology Database application programming interface. Paleobiology 42, 1–7.
Orthogenysuchus_olseni	Ypresian	56	47.8	Peters, S. E. & McClennen, M. (2016) The Paleobiology Database application programming interface. Paleobiology 42, 1–7.
Orthosuchus_stormbergi	Hettangian	201.3	199.3	Peters, S. E. & McClennen, M. (2016) The Paleobiology Database application programming interface. Paleobiology 42, 1–7.
Osteolaemus_tetraspes	Aquitanian – Piacenzian	23.03	2.58	Peters, S. E. & McClennen, M. (2016) The Paleobiology Database application programming interface. Paleobiology 42, 1–7.
Pachycheilosuchus_trinquei	Albian	113	100.5	Peters, S. E. & McClennen, M. (2016) The Paleobiology Database application programming interface. Paleobiology 42, 1–7.
Pagosvenator_candelariensis	Ladinian – Carnian	242	227	Peters, S. E. & McClennen, M. (2016) The Paleobiology Database application programming interface. Paleobiology 42, 1–7.
Pakasuchus_kapilimai	Cenomanian – Campanian	100.5	72.1	Peters, S. E. & McClennen, M. (2016) The Paleobiology Database application programming interface. Paleobiology 42, 1–7.
Paleorhinus_sawini	Norian	227	208.5	Peters, S. E. & McClennen, M. (2016) The Paleobiology Database application programming interface. Paleobiology 42, 1–7.
Paleosuchus_palpebrosus	Holocene	0	0	Peters, S. E. & McClennen, M. (2016) The Paleobiology Database application programming interface. Paleobiology 42, 1–7.
Paleosuchus_sp_MUSM_et_1724_et_1740_et_1927_et_1934_et_1939_et_1945_et_1985_et_1989_et_2380	Langhian – Serravallian	15.97	11.63	Salas-Gismondi, R., Flynn, J. J., Baby, P., Tejada-Lara, J. v., Wesselingh, F. P. & Antoine, P. O. (2015). A Miocene hyperdiverse crocodylian community reveals peculiar trophic dynamics in proto-Amazonian mega-wetlands. Proceedings of the Royal Society B: Biological Sciences, 282(1804). https://doi.org/10.1098/RSPB.2014.2490
Paluxysuchus_newmani	Aptian	125	113	Peters, S. E. & McClennen, M. (2016) The Paleobiology Database application programming interface. Paleobiology 42, 1–7.
Paralligator_ancestralis	Campanian – Maastrichtian	83.6	66	Turner, A. H. (2015). A Review of Shamosuchus and Paralligator (Crocodyliformes, Neosuchia) from the Cretaceous of Asia. PLOS ONE, 10(2), e0118116. https://doi.org/10.1371/JOURNAL.PONE.0118116
Paralligator_gradilifrons	Cenomanian – Santonian	100.5	83.6	Peters, S. E. & McClennen, M. (2016) The Paleobiology Database application programming interface. Paleobiology 42, 1–7.
Parasuchus_angustifrons	Carnian	237	227	Peters, S. E. & McClennen, M. (2016) The Paleobiology Database application programming interface. Paleobiology 42, 1–7.
Parasuchus_bransoni	Carnian	237	227	Peters, S. E. & McClennen, M. (2016) The Paleobiology Database application programming interface. Paleobiology 42, 1–7.
Parasuchus_hislopi	Carnian	237	227	Peters, S. E. & McClennen, M. (2016) The Paleobiology Database application programming interface. Paleobiology 42, 1–7.
Paratomistoma_courti	Bartonian	41.2	37.8	Peters, S. E. & McClennen, M. (2016) The Paleobiology Database application programming interface. Paleobiology 42, 1–7.
Paratypothoracisini_indet_SMNS_19003	Norian	227	208.5	Desojo, J. B., Heckert, A. B., Martz, J. W., Parker, W. G., Schoch, R. R., Small, B. J. & Sulej, T. (2013). Aetosauria: a clade of armoured pseudosuchians from the Upper Triassic continental beds. Geological Society, London, Special Publications, 379(1), 203–239. https://doi.org/10.1144/SP379.17
Paratypothorax_andressorum	Norian	227	208.5	Peters, S. E. & McClennen, M. (2016) The Paleobiology Database application programming interface. Paleobiology 42, 1–7.
Paratypothorax_sp_PEFO_3004	Norian	227	208.5	Parker, W. G. (2006). The stratigraphic distribution of major fossil localities in Petrified Forest National Park, Arizona. A Century of Research at Petrified Forest National Park: Geology and Paleontology. Museum of Northern Arizona Bulletin, 62.
Parringtonia_gracilis	Anisian	247.2	242	Peters, S. E. & McClennen, M. (2016) The Paleobiology Database application programming interface. Paleobiology 42, 1–7.
Pedeticosaurus_leviseuri	Sinemurian	199.3	190.8	Peters, S. E. & McClennen, M. (2016) The Paleobiology Database application programming interface. Paleobiology 42, 1–7.
Pehuenchesuchus_enderi	Santonian	86.3	83.6	Peters, S. E. & McClennen, M. (2016) The Paleobiology Database application programming interface. Paleobiology 42, 1–7.
Peipehsuchus_teleorhinus	Berriasian – Albian	145	100.5	Peters, S. E. & McClennen, M. (2016) The Paleobiology Database application programming interface. Paleobiology 42, 1–7.
Peirosaurus_torminni	Maastrichtian	72.1	66	Peters, S. E. & McClennen, M. (2016) The Paleobiology Database application programming interface. Paleobiology 42, 1–7.
Pelagosaurus_typus	Toarcian	182.7	174.1	Peters, S. E. & McClennen, M. (2016) The Paleobiology Database application programming interface. Paleobiology 42, 1–7.
Penghusuchus_pani	Tortonian – Messinian	11.63	5.333	Peters, S. E. & McClennen, M. (2016) The Paleobiology Database application programming interface. Paleobiology 42, 1–7.
Pepesuchus_deiseae	Campanian – Maastrichtian	83.6	66	Peters, S. E. & McClennen, M. (2016) The Paleobiology Database application programming interface. Paleobiology 42, 1–7.
Pepesuchus_sp_MCT_1723_dash_R	Campanian – Maastrichtian	83.6	66	Geroto, C. F. C. & Bertini, R. J. (2019). New material of Pepesuchus (Crocodyliformes; Mesoeucrocodylia) from the Bauru Group: Implications about its phylogeny and the age of the Adamantina Formation. Zoological Journal of the Linnean Society, 185(2), 312–334. https://doi.org/10.1093/ZOOLINNEAN/ZLY037</div>
Pholidosaurus_meyeri	Berriasian	145	139.8	Peters, S. E. & McClennen, M. (2016) The Paleobiology Database application programming interface. Paleobiology 42, 1–7.
Pholidosaurus_milwardi	Turonian – Maastrichtian	93.9	66	Fortier, D. C. & Schultz, C. L. (2009). A new neosuchian crocodylomorph (Crocodyliformes, Mesoeucrocodylia) from the Early Cretaceous of north-east Brazil. Palaeontology, 52(5), 991–1007. https://doi.org/10.1111/J.1475-4983.2009.00894.X
Phosphatosaurus_gavialoides	Ypresian	56	47.8	Peters, S. E. & McClennen, M. (2016) The Paleobiology Database application programming interface. Paleobiology 42, 1–7.
Pietraroiasuchus_ormezzanoi	Albian	113	100.5	Peters, S. E. & McClennen, M. (2016) The Paleobiology Database application programming interface. Paleobiology 42, 1–7.
Piscogavialis_jugaliperforatus	Tortonian	11.63	7.246	Peters, S. E. & McClennen, M. (2016) The Paleobiology Database application programming interface. Paleobiology 42, 1–7.
Pissarrachampsa_sera	Campanian – Maastrichtian	83.6	66	Peters, S. E. & McClennen, M. (2016) The Paleobiology Database application programming interface. Paleobiology 42, 1–7.
Planocrania_datangensis	Selandian	61.6	59.2	Peters, S. E. & McClennen, M. (2016) The Paleobiology Database application programming interface. Paleobiology 42, 1–7.
Planocrania_hengdongensis	Thanetian	59.2	56	Peters, S. E. & McClennen, M. (2016) The Paleobiology Database application programming interface. Paleobiology 42, 1–7.
Platysuchus_multicrobiculatus	Toarcian	182.7	174.1	Peters, S. E. & McClennen, M. (2016) The Paleobiology Database application programming interface. Paleobiology 42, 1–7.
Plesiosuchus_manselii	Kimmeridgian	157.3	152.1	Peters, S. E. & McClennen, M. (2016) The Paleobiology Database application programming interface. Paleobiology 42, 1–7.
Polesinesuchus_aurelioi	Carnian – Norian	237	208.5	Peters, S. E. & McClennen, M. (2016) The Paleobiology Database application programming interface. Paleobiology 42, 1–7.
Polonosuchus_silesiacus	Carnian – Norian	237	208.5	Peters, S. E. & McClennen, M. (2016) The Paleobiology Database application programming interface. Paleobiology 42, 1–7.
Poposaurus_gracilis	Carnian	237	227	Peters, S. E. & McClennen, M. (2016) The Paleobiology Database application programming interface. Paleobiology 42, 1–7.
Poposaurus_langstoni	Norian	227	208.5	Peters, S. E. & McClennen, M. (2016) The Paleobiology Database application programming interface. Paleobiology 42, 1–7.
Prestosuchus_chiniquensis	Ladinian	242	237	Peters, S. E. & McClennen, M. (2016) The Paleobiology Database application programming interface. Paleobiology 42, 1–7.
Procaimanoidea_kayi	Ypresian – Lutetian	56	41.2	Peters, S. E. & McClennen, M. (2016) The Paleobiology Database application programming interface. Paleobiology 42, 1–7.
Procaimanoidea_utahensis	Lutetian	47.8	41.2	Peters, S. E. & McClennen, M. (2016) The Paleobiology Database application programming interface. Paleobiology 42, 1–7.
Prodiplocynodon_langi	Maastrichtian	72.1	66	Peters, S. E. & McClennen, M. (2016) The Paleobiology Database application programming interface. Paleobiology 42, 1–7.
Protome_batalaria	Norian	227	208.5	Peters, S. E. & McClennen, M. (2016) The Paleobiology Database application programming interface. Paleobiology 42, 1–7.
Protosuchus_haughtoni	Hettangian	201.3	199.3	Peters, S. E. & McClennen, M. (2016) The Paleobiology Database application programming interface. Paleobiology 42, 1–7.
Protosuchus_micmac	Hettangian	201.3	199.3	Peters, S. E. & McClennen, M. (2016) The Paleobiology Database application programming interface. Paleobiology 42, 1–7.
Pseudhesperosuchus_jachaleri	Norian	227	208.5	Peters, S. E. & McClennen, M. (2016) The Paleobiology Database application programming interface. Paleobiology 42, 1–7.
Purranisaurus_potens	Tithonian	152.1	145	Peters, S. E. & McClennen, M. (2016) The Paleobiology Database application programming interface. Paleobiology 42, 1–7.
Purussaurus_brasiliensis	Tortonian	11.63	7.246	Peters, S. E. & McClennen, M. (2016) The Paleobiology Database application programming interface. Paleobiology 42, 1–7.
Purussaurus_mirandai	Tortonian – Messinian	11.63	5.333	Peters, S. E. & McClennen, M. (2016) The Paleobiology Database application programming interface. Paleobiology 42, 1–7.
Purussaurus_neivensis	Langhian – Serravallian	15.97	11.63	Peters, S. E. & McClennen, M. (2016) The Paleobiology Database application programming interface. Paleobiology 42, 1–7.
Qianosuchus_mixtus	Anisian	247.2	242	Peters, S. E. & McClennen, M. (2016) The Paleobiology Database application programming interface. Paleobiology 42, 1–7.
Quinkana_babarra	Zanclean	5.333	3.6	Peters, S. E. & McClennen, M. (2016) The Paleobiology Database application programming interface. Paleobiology 42, 1–7.
Quinkana_fortirostrum	Gelasian – Late Pleistocene	2.58	0.012	Peters, S. E. & McClennen, M. (2016) The Paleobiology Database application programming interface. Paleobiology 42, 1–7.
Rauisuchus_tiradentes	Carnian – Norian	237	208.5	Peters, S. E. & McClennen, M. (2016) The Paleobiology Database application programming interface. Paleobiology 42, 1–7.
Redondasaurus_bermani	Rhaetian	208.5	201.3	Peters, S. E. & McClennen, M. (2016) The Paleobiology Database application programming interface. Paleobiology 42, 1–7.
Redondasaurus_gregorii	Norian	227	208.5	Peters, S. E. & McClennen, M. (2016) The Paleobiology Database application programming interface. Paleobiology 42, 1–7.
Redondasuchus_reseri	Norian	227	208.5	Peters, S. E. & McClennen, M. (2016) The Paleobiology Database application programming interface. Paleobiology 42, 1–7.
Redondasuchus_rineharti	Norian	227	208.5	Peters, S. E. & McClennen, M. (2016) The Paleobiology Database application programming interface. Paleobiology 42, 1–7.
Redondavenator_quayensis	Norian	227	208.5	Peters, S. E. & McClennen, M. (2016) The Paleobiology Database application programming interface. Paleobiology 42, 1–7.
Revueltosaurus_callenderi	Norian	227	208.5	Peters, S. E. & McClennen, M. (2016) The Paleobiology Database application programming interface. Paleobiology 42, 1–7.
Revueltosaurus_hunti	Norian	227	208.5	Peters, S. E. & McClennen, M. (2016) The Paleobiology Database application programming interface. Paleobiology 42, 1–7.
Rhabdognathus_acutirostris	Ypresian	56	47.8	Buffetaut, É. (1978). Les Dyrosauridae (Crocodylia, Mesosuchia) des phosphates de l’Eocène inférieur de Tunisie : Dyrosaurus, Rhabdognatus, Phospliatosaurus. Géologie Méditerranéenne, 5(2), 237–255. https://doi.org/10.3406/GEOLM.1978.1046
Rhabdognathus_aslerensis	Maastrichtian	72.1	66	Peters, S. E. & McClennen, M. (2016) The Paleobiology Database application programming interface. Paleobiology 42, 1–7.
Rhacheosaurus_gracilis	Tithonian	152.1	145	Peters, S. E. & McClennen, M. (2016) The Paleobiology Database application programming interface. Paleobiology 42, 1–7.
Rimasuchus_lloydi	Burdigalian	20.44	15.97	Peters, S. E. & McClennen, M. (2016) The Paleobiology Database application programming interface. Paleobiology 42, 1–7.
Rioarribasuchus_chamaensis	Norian	227	208.5	Peters, S. E. & McClennen, M. (2016) The Paleobiology Database application programming interface. Paleobiology 42, 1–7.
Riojasuchus_tenuisceps	Norian	227	208.5	Peters, S. E. & McClennen, M. (2016) The Paleobiology Database application programming interface. Paleobiology 42, 1–7.
Rugosuchus_nonganensis	Turonian – Santonian	93.9	83.6	Peters, S. E. & McClennen, M. (2016) The Paleobiology Database application programming interface. Paleobiology 42, 1–7.
Rutiodon_carolinensis	Norian	227	208.5	Peters, S. E. & McClennen, M. (2016) The Paleobiology Database application programming interface. Paleobiology 42, 1–7.
Sabinosuchus_coahuilensis	Maastrichtian	72.1	66	Peters, S. E. & McClennen, M. (2016) The Paleobiology Database application programming interface. Paleobiology 42, 1–7.
Sabresuchus_ibericus	Barremian	129.4	125	Peters, S. E. & McClennen, M. (2016) The Paleobiology Database application programming interface. Paleobiology 42, 1–7.
Sabresuchus_sympiestodon	Campanian – Maastrichtian	83.6	66	Peters, S. E. & McClennen, M. (2016) The Paleobiology Database application programming interface. Paleobiology 42, 1–7.
Sahitisuchus_fluminensis	Thanetian	59.2	56	Peters, S. E. & McClennen, M. (2016) The Paleobiology Database application programming interface. Paleobiology 42, 1–7.
Saltoposuchus_connectens	Norian	227	208.5	Peters, S. E. & McClennen, M. (2016) The Paleobiology Database application programming interface. Paleobiology 42, 1–7.
Sarcosuchus_hartti	Aptian	125	113	Peters, S. E. & McClennen, M. (2016) The Paleobiology Database application programming interface. Paleobiology 42, 1–7.
Sarcosuchus_imperator	Aptian	125	113	Peters, S. E. & McClennen, M. (2016) The Paleobiology Database application programming interface. Paleobiology 42, 1–7.
Saurosuchus_galilei	Carnian	237	227	Peters, S. E. & McClennen, M. (2016) The Paleobiology Database application programming interface. Paleobiology 42, 1–7.
Saurosuchus_sp_SJM_PV_32_slash_24	Carnian	237	227	Parrish, J. M. (1993). Phylogeny of the Crocodylotarsi, with Reference to Archosaurian and Crurotarsan Monophyly. Journal of Vertebrate Paleontology, 13(3), 287–308.
Scutarx_deltatylus	Norian	227	208.5	Peters, S. E. & McClennen, M. (2016) The Paleobiology Database application programming interface. Paleobiology 42, 1–7.
Sebecia_indet_SMNS_81977	Aptian – Albian	125	100.5	de Andrade, M. B., Edmonds, R., Benton, M. J. & Schouten, R. (2011). A new Berriasian species of Goniopholis (Mesoeucrocodylia, Neosuchia) from England, and a review of the genus. Zoological Journal of the Linnean Society, 163(S1), 66–108. https://doi.org/10.1111/J.1096-3642.2011.00709.X
Sebecus_huilensis	Langhian – Serravallian	15.97	11.63	Peters, S. E. & McClennen, M. (2016) The Paleobiology Database application programming interface. Paleobiology 42, 1–7.
Sebecus_icaeorhinus	Lutetian – Bartonian	47.8	37.8	Peters, S. E. & McClennen, M. (2016) The Paleobiology Database application programming interface. Paleobiology 42, 1–7.
Sebecus_querejazus	Danian	66	61.6	Peters, S. E. & McClennen, M. (2016) The Paleobiology Database application programming interface. Paleobiology 42, 1–7.
Sebecus_sp_PVL_6385	Lutetian – Bartonian	47.8	37.8	Powell, J., Babot, J., García-López, D., Deraco, V. & Herrera, C. (2011). Eocene vertebrates of northwestern Argentina: annotated list.
Shamosuchus_djadochtaensis	Campanian	83.6	72.1	Peters, S. E. & McClennen, M. (2016) The Paleobiology Database application programming interface. Paleobiology 42, 1–7.
Shamosuchus_gradilifrons	Cenomanian – Santonian	100.5	83.6	Peters, S. E. & McClennen, M. (2016) The Paleobiology Database application programming interface. Paleobiology 42, 1–7.
Shamosuchus_major	Cenomanian – Santonian	100.5	83.6	Turner, A. H. (2015). A Review of Shamosuchus and Paralligator (Crocodyliformes, Neosuchia) from the Cretaceous of Asia. PLOS ONE, 10(2), e0118116. https://doi.org/10.1371/JOURNAL.PONE.0118116
Shantungosuchus_chuhsienensis	Berriasian – Valanginian	145	132.9	Peters, S. E. & McClennen, M. (2016) The Paleobiology Database application programming interface. Paleobiology 42, 1–7.
Shantungosuchus_hangjinensis	Valanginian – Hauterivian	132.9	129.4	Peters, S. E. & McClennen, M. (2016) The Paleobiology Database application programming interface. Paleobiology 42, 1–7.
Shartegosuchus_asperopalatum	Tithonian	152.1	145	Peters, S. E. & McClennen, M. (2016) The Paleobiology Database application programming interface. Paleobiology 42, 1–7.
Shuvosaurus_inexpectatus	Norian	227	208.5	Peters, S. E. & McClennen, M. (2016) The Paleobiology Database application programming interface. Paleobiology 42, 1–7.
Siamosuchus_phuphokensis	Barremian – Aptian	129.4	113	Peters, S. E. & McClennen, M. (2016) The Paleobiology Database application programming interface. Paleobiology 42, 1–7.
Sichuanosuchus_huidongensis	Oxfordian	163.5	157.3	Peters, S. E. & McClennen, M. (2016) The Paleobiology Database application programming interface. Paleobiology 42, 1–7.
Sichuanosuchus_shuhanensis	Berriasian – Albian	145	100.5	Peters, S. E. & McClennen, M. (2016) The Paleobiology Database application programming interface. Paleobiology 42, 1–7.
Sierritasuchus_macalpini	Carnian – Norian	237	208.5	Peters, S. E. & McClennen, M. (2016) The Paleobiology Database application programming interface. Paleobiology 42, 1–7.
Sillosuchus_longicervix	Carnian	237	227	Peters, S. E. & McClennen, M. (2016) The Paleobiology Database application programming interface. Paleobiology 42, 1–7.
Simosuchus_clarki	Maastrichtian	72.1	66	Peters, S. E. & McClennen, M. (2016) The Paleobiology Database application programming interface. Paleobiology 42, 1–7.
Siquisiquesuchus_venezuelensis	Burdigalian	20.44	15.97	Peters, S. E. & McClennen, M. (2016) The Paleobiology Database application programming interface. Paleobiology 42, 1–7.
Smilosuchus_gregorii	Carnian	237	227	Peters, S. E. & McClennen, M. (2016) The Paleobiology Database application programming interface. Paleobiology 42, 1–7.
Smilosuchus_lithodendrorum	Norian	227	208.5	Peters, S. E. & McClennen, M. (2016) The Paleobiology Database application programming interface. Paleobiology 42, 1–7.
Sphagesaurus_cf_huenei_DGM_dash_1411_dash_R	Campanian – Maastrichtian	83.6	66	Kellner, A. W. A., Campos, D. A., Riff, D. & de Andrade, M. B. (2011). A new crocodylomorph (Sphagesauridae, Notosuchia) with horn-like tubercles from Brazil. Zoological Journal of the Linnean Society, 163(S1), 57–65. https://doi.org/10.1111/J.1096-3642.2011.00712.X
Sphagesaurus_huenei	Campanian – Maastrichtian	83.6	66	Peters, S. E. & McClennen, M. (2016) The Paleobiology Database application programming interface. Paleobiology 42, 1–7.
Sphenosuchus_acutus	Hettangian	201.3	199.3	Peters, S. E. & McClennen, M. (2016) The Paleobiology Database application programming interface. Paleobiology 42, 1–7.
Stagonolepis_olenkae	Carnian – Norian	237	208.5	Peters, S. E. & McClennen, M. (2016) The Paleobiology Database application programming interface. Paleobiology 42, 1–7.
Stagonolepis_robertsoni	Carnian	237	227	Peters, S. E. & McClennen, M. (2016) The Paleobiology Database application programming interface. Paleobiology 42, 1–7.
Stagonosuchus_nyassicus	Anisian	247.2	242	Peters, S. E. & McClennen, M. (2016) The Paleobiology Database application programming interface. Paleobiology 42, 1–7.
Stagonosuchus_tanganyikaensis	Anisian	247.2	242	Peters, S. E. & McClennen, M. (2016) The Paleobiology Database application programming interface. Paleobiology 42, 1–7.
Stangerochampsa_mccabei	Maastrichtian	72.1	66	Peters, S. E. & McClennen, M. (2016) The Paleobiology Database application programming interface. Paleobiology 42, 1–7.
Steneosaurus_bollensis	Toarcian	182.7	174.1	Peters, S. E. & McClennen, M. (2016) The Paleobiology Database application programming interface. Paleobiology 42, 1–7.
Steneosaurus_boutilieri	Bathonian	168.3	166.1	Peters, S. E. & McClennen, M. (2016) The Paleobiology Database application programming interface. Paleobiology 42, 1–7.
Steneosaurus_brevidens	Bathonian	168.3	166.1	Peters, S. E. & McClennen, M. (2016) The Paleobiology Database application programming interface. Paleobiology 42, 1–7.
Steneosaurus_brevior	Toarcian	182.7	174.1	Peters, S. E. & McClennen, M. (2016) The Paleobiology Database application programming interface. Paleobiology 42, 1–7.
Steneosaurus_durobrivensis	Callovian	166.1	163.5	Peters, S. E. & McClennen, M. (2016) The Paleobiology Database application programming interface. Paleobiology 42, 1–7.
Steneosaurus_edwardsi	Callovian	166.1	163.5	Peters, S. E. & McClennen, M. (2016) The Paleobiology Database application programming interface. Paleobiology 42, 1–7.
Steneosaurus_gracilirostris	Toarcian	182.7	174.1	Peters, S. E. & McClennen, M. (2016) The Paleobiology Database application programming interface. Paleobiology 42, 1–7.
Steneosaurus_heberti	Bathonian	168.3	166.1	Peters, S. E. & McClennen, M. (2016) The Paleobiology Database application programming interface. Paleobiology 42, 1–7.
Steneosaurus_larteti	Bathonian	168.3	166.1	Peters, S. E. & McClennen, M. (2016) The Paleobiology Database application programming interface. Paleobiology 42, 1–7.
Steneosaurus_leedsi	Callovian	166.1	163.5	Peters, S. E. & McClennen, M. (2016) The Paleobiology Database application programming interface. Paleobiology 42, 1–7.
Steneosaurus_megarhinus	Kimmeridgian	157.3	152.1	Foffa, D., Johnson, M. M., Young, M. T., Stee, L. & Brusatte, S. L. (2019). Revision of the late Jurassic deep-water teleosauroid crocodylomorph Teleosaurus megarhinus Hulke, 1871 and evidence of pelagic adaptations in teleosauroidea. PeerJ, 2019(4), e6646. https://doi.org/10.7717/PEERJ.6646/SUPP-3
Steneosaurus_pictaviensis	Oxfordian – Tithonian	163.5	145	Peters, S. E. & McClennen, M. (2016) The Paleobiology Database application programming interface. Paleobiology 42, 1–7.
Stenomyti_huangae	Norian	227	208.5	Peters, S. E. & McClennen, M. (2016) The Paleobiology Database application programming interface. Paleobiology 42, 1–7.
Stolokrosuchus_lapparenti	Aptian – Albian	125	100.5	Peters, S. E. & McClennen, M. (2016) The Paleobiology Database application programming interface. Paleobiology 42, 1–7.
Stratiotosuchus_maxhechti	Campanian – Maastrichtian	83.6	66	Peters, S. E. & McClennen, M. (2016) The Paleobiology Database application programming interface. Paleobiology 42, 1–7.
Suchodus_durobrivensis	Callovian	166.1	163.5	Peters, S. E. & McClennen, M. (2016) The Paleobiology Database application programming interface. Paleobiology 42, 1–7.
Sunosuchus_cf_thailandicus_PIN_4174_dash_1	Tithonian	152.1	145	Halliday, T. J. D., Brandalise De Andrade, M., Benton, M. J. & Efimov, M. B. (2013). A Re-Evaluation of Goniopholidid Crocodylomorph Material from Central Asia: Biogeographic and Phylogenetic Implications. Acta Palaeontologica Polonica, 60(2), 291–312. https://doi.org/10.4202/APP.2013.0018
Sunosuchus_junggarensis	Oxfordian	163.5	157.3	Peters, S. E. & McClennen, M. (2016) The Paleobiology Database application programming interface. Paleobiology 42, 1–7.
Sunosuchus_miaoi	Bathonian – Callovian	168.3	163.5	Peters, S. E. & McClennen, M. (2016) The Paleobiology Database application programming interface. Paleobiology 42, 1–7.
Susisuchus_anatoceps	Aptian	125	113	Peters, S. E. & McClennen, M. (2016) The Paleobiology Database application programming interface. Paleobiology 42, 1–7.
Susisuchus_jaguaribensis	Berriasian – Barremian	145	125	Peters, S. E. & McClennen, M. (2016) The Paleobiology Database application programming interface. Paleobiology 42, 1–7.
Tecovasuchus_chatterjeei	Carnian – Norian	237	208.5	Peters, S. E. & McClennen, M. (2016) The Paleobiology Database application programming interface. Paleobiology 42, 1–7.
Teleidosaurus_calvadosii	Bajocian	170.3	168.3	Peters, S. E. & McClennen, M. (2016) The Paleobiology Database application programming interface. Paleobiology 42, 1–7.
Teleidosaurus_joberti	Bathonian	168.3	166.1	Peters, S. E. & McClennen, M. (2016) The Paleobiology Database application programming interface. Paleobiology 42, 1–7.
Teleosaurus_asthenodeirus	Kimmeridgian – Tithonian	157.3	145	Peters, S. E. & McClennen, M. (2016) The Paleobiology Database application programming interface. Paleobiology 42, 1–7.
Teleosaurus_brevior	Toarcian	182.7	174.1	Peters, S. E. & McClennen, M. (2016) The Paleobiology Database application programming interface. Paleobiology 42, 1–7.
Terminonaris_browni	Cenomanian – Turonian	100.5	89.8	Peters, S. E. & McClennen, M. (2016) The Paleobiology Database application programming interface. Paleobiology 42, 1–7.
Terminonaris_robusta	Cenomanian – Turonian	100.5	89.8	Peters, S. E. & McClennen, M. (2016) The Paleobiology Database application programming interface. Paleobiology 42, 1–7.
Terrestrisuchus_gracilis	Rhaetian	208.5	201.3	Peters, S. E. & McClennen, M. (2016) The Paleobiology Database application programming interface. Paleobiology 42, 1–7.
Thecachampsa_antiquus	Aquitanian – Burdigalian	23.03	15.97	Peters, S. E. & McClennen, M. (2016) The Paleobiology Database application programming interface. Paleobiology 42, 1–7.
Thecachampsa_carolinensis	Rupelian	33.9	27.82	Peters, S. E. & McClennen, M. (2016) The Paleobiology Database application programming interface. Paleobiology 42, 1–7.
Thecachampsa_sericodon	Burdigalian	20.44	15.97	Peters, S. E. & McClennen, M. (2016) The Paleobiology Database application programming interface. Paleobiology 42, 1–7.
Theriosuchus_grandinaris	Barremian	129.4	113	Peters, S. E. & McClennen, M. (2016) The Paleobiology Database application programming interface. Paleobiology 42, 1–7.
Theriosuchus_pusillus	Berriasian	145	139.8	Peters, S. E. & McClennen, M. (2016) The Paleobiology Database application programming interface. Paleobiology 42, 1–7.
Ticinosuchus_ferox	Anisian	247.2	242	Peters, S. E. & McClennen, M. (2016) The Paleobiology Database application programming interface. Paleobiology 42, 1–7.
Tikisuchus_romeri	Carnian	237	227	Peters, S. E. & McClennen, M. (2016) The Paleobiology Database application programming interface. Paleobiology 42, 1–7.
Tomistoma_coppensi	Tortonian – Piacenzian	11.63	2.58	Peters, S. E. & McClennen, M. (2016) The Paleobiology Database application programming interface. Paleobiology 42, 1–7.
Tomistoma_schlegelii	Rupelian – Chattian	33.9	23.03	Peters, S. E. & McClennen, M. (2016) The Paleobiology Database application programming interface. Paleobiology 42, 1–7.
Torvoneustes_carpenteri	Kimmeridgian	157.3	152.1	Peters, S. E. & McClennen, M. (2016) The Paleobiology Database application programming interface. Paleobiology 42, 1–7.
Torvoneustes_coryphaeus	Kimmeridgian	157.3	152.1	Peters, S. E. & McClennen, M. (2016) The Paleobiology Database application programming interface. Paleobiology 42, 1–7.
Torvoneustes_mexicanus	Oxfordian – Tithonian	163.5	145	Peters, S. E. & McClennen, M. (2016) The Paleobiology Database application programming interface. Paleobiology 42, 1–7.
Toyotamaphimeia_machikanensis	Middle Pleistocene	0.781	0.126	Aoki, R. (1983). A New Generic Allocation of Tomistoma machikanense, a Fossil Crocodilian from the Pleistocene of Japan. Copeia, 1983(1), 89. https://doi.org/10.2307/1444701
Trialestes_romeri	Carnian	237	227	Peters, S. E. & McClennen, M. (2016) The Paleobiology Database application programming interface. Paleobiology 42, 1–7.
Trilophosuchus_rackhami	Langhian – Serravallian	15.97	11.63	Peters, S. E. & McClennen, M. (2016) The Paleobiology Database application programming interface. Paleobiology 42, 1–7.
Tsoabichi_greenriverensis	Ypresian	56	47.8	Peters, S. E. & McClennen, M. (2016) The Paleobiology Database application programming interface. Paleobiology 42, 1–7.
Turcosuchus_okani	Barremian	129.4	125	Peters, S. E. & McClennen, M. (2016) The Paleobiology Database application programming interface. Paleobiology 42, 1–7.
Turfanosuchus_dabanensis	Anisian	247.2	242	Peters, S. E. & McClennen, M. (2016) The Paleobiology Database application programming interface. Paleobiology 42, 1–7.
Typothorax_coccinarum	Norian	227	208.5	Peters, S. E. & McClennen, M. (2016) The Paleobiology Database application programming interface. Paleobiology 42, 1–7.
Tyrannoneustes_lythrodectikos	Callovian	166.1	163.5	Peters, S. E. & McClennen, M. (2016) The Paleobiology Database application programming interface. Paleobiology 42, 1–7.
Unasuchus_reginae	Barremian	129.4	125	Peters, S. E. & McClennen, M. (2016) The Paleobiology Database application programming interface. Paleobiology 42, 1–7.
Uruguaysuchus_aznarezi	Aptian – Santonian	125	83.6	Peters, S. E. & McClennen, M. (2016) The Paleobiology Database application programming interface. Paleobiology 42, 1–7.
Vectisuchus_leptognathus	Barremian	129.4	125	Peters, S. E. & McClennen, M. (2016) The Paleobiology Database application programming interface. Paleobiology 42, 1–7.
Venaticosuchus_rusconii	Carnian	237	227	Peters, S. E. & McClennen, M. (2016) The Paleobiology Database application programming interface. Paleobiology 42, 1–7.
Vivaron_haydeni	Norian	227	208.5	Peters, S. E. & McClennen, M. (2016) The Paleobiology Database application programming interface. Paleobiology 42, 1–7.
Voay_robustus	Late Pleistocene	0.126	0	Peters, S. E. & McClennen, M. (2016) The Paleobiology Database application programming interface. Paleobiology 42, 1–7.
Vytshegdosuchus_zheshartensis	Olenekian	251.2	247.2	Peters, S. E. & McClennen, M. (2016) The Paleobiology Database application programming interface. Paleobiology 42, 1–7.
Wannaganosuchus_brachymanus	Selandian – Thanetian	61.6	56	Peters, S. E. & McClennen, M. (2016) The Paleobiology Database application programming interface. Paleobiology 42, 1–7.
Wannchampsus_kirpachi	Aptian	125	113	Peters, S. E. & McClennen, M. (2016) The Paleobiology Database application programming interface. Paleobiology 42, 1–7.
Wannia_scurriensis	Carnian – Norian	237	208.5	Peters, S. E. & McClennen, M. (2016) The Paleobiology Database application programming interface. Paleobiology 42, 1–7.
Wargosuchus_australis	Santonian	86.3	83.6	Peters, S. E. & McClennen, M. (2016) The Paleobiology Database application programming interface. Paleobiology 42, 1–7.
Xilousuchus_sapingensis	Olenekian – Anisian	251.2	242	Peters, S. E. & McClennen, M. (2016) The Paleobiology Database application programming interface. Paleobiology 42, 1–7.
Yacarerani_boliviensis	Turonian – Santonian	93.9	83.6	Peters, S. E. & McClennen, M. (2016) The Paleobiology Database application programming interface. Paleobiology 42, 1–7.
Yonghesuchus_sangbiensis	Ladinian – Carnian	242	227	Peters, S. E. & McClennen, M. (2016) The Paleobiology Database application programming interface. Paleobiology 42, 1–7.
Youngosuchus_sinensis	Anisian	247.2	242	Peters, S. E. & McClennen, M. (2016) The Paleobiology Database application programming interface. Paleobiology 42, 1–7.
Zaraasuchus_shepardi	Campanian	83.6	72.1	Peters, S. E. & McClennen, M. (2016) The Paleobiology Database application programming interface. Paleobiology 42, 1–7.
Zoneait_nargorum	Aalenian – Bajocian	174.1	168.3	Peters, S. E. & McClennen, M. (2016) The Paleobiology Database application programming interface. Paleobiology 42, 1–7.
Zosuchus_davidsoni	Campanian	83.6	72.1	Peters, S. E. & McClennen, M. (2016) The Paleobiology Database application programming interface. Paleobiology 42, 1–7.

## Sheet: FossilOccurrences_LAD
TaxonName	Age	MaxMa	MinMa	Source
Acaenasuchus_geoffreyi	Norian	227	208.5	Peters, S. E. & McClennen, M. (2016) The Paleobiology Database application programming interface. Paleobiology 42, 1–7.
Acherontisuchus_guajiraensis	Selandian	61.6	59.2	Peters, S. E. & McClennen, M. (2016) The Paleobiology Database application programming interface. Paleobiology 42, 1–7.
Acynodon_adriaticus	Campanian – Maastrichtian	83.6	66	Peters, S. E. & McClennen, M. (2016) The Paleobiology Database application programming interface. Paleobiology 42, 1–7.
Acynodon_iberoccitanus	Maastrichtian	72.1	66	Peters, S. E. & McClennen, M. (2016) The Paleobiology Database application programming interface. Paleobiology 42, 1–7.
Adamanasuchus_eisenhardtae	Norian	227	208.5	Peters, S. E. & McClennen, M. (2016) The Paleobiology Database application programming interface. Paleobiology 42, 1–7.
Adamantinasuchus_navae	Campanian – Maastrichtian	83.6	66	Peters, S. E. & McClennen, M. (2016) The Paleobiology Database application programming interface. Paleobiology 42, 1–7.
Adzhosuchus_fuscus	Tithonian	152.1	145	Peters, S. E. & McClennen, M. (2016) The Paleobiology Database application programming interface. Paleobiology 42, 1–7.
Aegisuchus_witmeri	Cenomanian	100.5	93.9	Peters, S. E. & McClennen, M. (2016) The Paleobiology Database application programming interface. Paleobiology 42, 1–7.
Aegyptosuchus_peyeri	Cenomanian	100.5	93.9	Peters, S. E. & McClennen, M. (2016) The Paleobiology Database application programming interface. Paleobiology 42, 1–7.
Aeolodon_priscus	Tithonian	152.1	145	Peters, S. E. & McClennen, M. (2016) The Paleobiology Database application programming interface. Paleobiology 42, 1–7.
Aetobarbakinoides_brasiliensis	Carnian – Norian	237	208.5	Peters, S. E. & McClennen, M. (2016) The Paleobiology Database application programming interface. Paleobiology 42, 1–7.
Aetosauroides_scagliai	Carnian – Norian	237	208.5	Peters, S. E. & McClennen, M. (2016) The Paleobiology Database application programming interface. Paleobiology 42, 1–7.
Aetosaurus_ferratus	Norian	227	208.5	Peters, S. E. & McClennen, M. (2016) The Paleobiology Database application programming interface. Paleobiology 42, 1–7.
Agaresuchus_fontisensis	Campanian – Maastrichtian	83.6	66	Peters, S. E. & McClennen, M. (2016) The Paleobiology Database application programming interface. Paleobiology 42, 1–7.
Agaresuchus_subjuniperus	Maastrichtian	72.1	66	Peters, S. E. & McClennen, M. (2016) The Paleobiology Database application programming interface. Paleobiology 42, 1–7.
Aktiogavialis_caribesi	Tortonian	11.63	7.246	Peters, S. E. & McClennen, M. (2016) The Paleobiology Database application programming interface. Paleobiology 42, 1–7.
Aktiogavialis_puertoricensis	Rupelian – Chattian	33.9	23.03	Peters, S. E. & McClennen, M. (2016) The Paleobiology Database application programming interface. Paleobiology 42, 1–7.
Albertochampsa_langstoni	Campanian	83.6	72.1	Peters, S. E. & McClennen, M. (2016) The Paleobiology Database application programming interface. Paleobiology 42, 1–7.
Albertosuchus_knudsenii	Maastrichtian	72.1	66	Peters, S. E. & McClennen, M. (2016) The Paleobiology Database application programming interface. Paleobiology 42, 1–7.
Aldabrachampsus_dilophus	Late Pleistocene	0.126	0.0117	Peters, S. E. & McClennen, M. (2016) The Paleobiology Database application programming interface. Paleobiology 42, 1–7.
Alligator_mcgrewi	Burdigalian	20.44	15.97	Peters, S. E. & McClennen, M. (2016) The Paleobiology Database application programming interface. Paleobiology 42, 1–7.
Alligator_mefferdi	Serravallian – Tortonian	13.82	7.246	Peters, S. E. & McClennen, M. (2016) The Paleobiology Database application programming interface. Paleobiology 42, 1–7.
Alligator_mississippiensis	Holocene	0	0	Peters, S. E. & McClennen, M. (2016) The Paleobiology Database application programming interface. Paleobiology 42, 1–7.
Alligator_olseni	Aquitanian – Burdigalian	23.03	15.97	Peters, S. E. & McClennen, M. (2016) The Paleobiology Database application programming interface. Paleobiology 42, 1–7.
Alligator_prenasalis	Priabonian	37.8	33.9	Peters, S. E. & McClennen, M. (2016) The Paleobiology Database application programming interface. Paleobiology 42, 1–7.
Alligator_sinensis	Holocene	0	0	Peters, S. E. & McClennen, M. (2016) The Paleobiology Database application programming interface. Paleobiology 42, 1–7.
Alligator_thomsoni	Burdigalian	20.44	15.97	Peters, S. E. & McClennen, M. (2016) The Paleobiology Database application programming interface. Paleobiology 42, 1–7.
Alligatorellus_bavaricus	Tithonian	152.1	145	Peters, S. E. & McClennen, M. (2016) The Paleobiology Database application programming interface. Paleobiology 42, 1–7.
Alligatorellus_beaumonti	Kimmeridgian	157.3	152.1	Peters, S. E. & McClennen, M. (2016) The Paleobiology Database application programming interface. Paleobiology 42, 1–7.
Alligatoridae_indet_MMC_001	Priabonian	37.8	33.9	Skutschas, P. P., Danilov, I. G., Kodrul, T. M. & Jin, J. (2014). The first discovery of an alligatorid (Crocodylia, Alligatoroidea, Alligatoridae) in the Eocene of China. Journal of Vertebrate Paleontology, 34(2), 471–476. https://doi.org/10.1080/02724634.2013.809725/SUPPL_FILE/UJVP_A_809725_SM6514.ZIP
Alligatorium_meyeri	Kimmeridgian	157.3	152.1	Peters, S. E. & McClennen, M. (2016) The Paleobiology Database application programming interface. Paleobiology 42, 1–7.
Allodaposuchus_cf_precedens_MDE_slash_CM_dash_616	Campanian – Maastrichtian	83.6	66	Martin, J. E. (2010). Allodaposuchus Nopsca, 1928 (Crocodylia, Eusuchia), from the Late Cretaceous of southern France and its relationships to Alligatoroidea. Journal of Vertebrate Paleontology, 30(3), 756–767. https://doi.org/10.1080/02724631003758318
Allodaposuchus_precedens	Maastrichtian	72.1	66	Peters, S. E. & McClennen, M. (2016) The Paleobiology Database application programming interface. Paleobiology 42, 1–7.
Allognathosuchus_heterodon	Ypresian	56	47.8	Peters, S. E. & McClennen, M. (2016) The Paleobiology Database application programming interface. Paleobiology 42, 1–7.
Allognathosuchus_mlynarskii	Ypresian	56	47.8	Peters, S. E. & McClennen, M. (2016) The Paleobiology Database application programming interface. Paleobiology 42, 1–7.
Almadasuchus_figarii	Oxfordian	163.5	157.3	Peters, S. E. & McClennen, M. (2016) The Paleobiology Database application programming interface. Paleobiology 42, 1–7.
Amphicotylus_lucasii	Kimmeridgian – Tithonian	157.3	145	Peters, S. E. & McClennen, M. (2016) The Paleobiology Database application programming interface. Paleobiology 42, 1–7.
Anatosuchus_minor	Aptian – Albian	125	100.5	Peters, S. E. & McClennen, M. (2016) The Paleobiology Database application programming interface. Paleobiology 42, 1–7.
Angistorhinus_aeolamnis	Carnian	237	227	Peters, S. E. & McClennen, M. (2016) The Paleobiology Database application programming interface. Paleobiology 42, 1–7.
Angistorhinus_alticephalus	Norian	227	208.5	Peters, S. E. & McClennen, M. (2016) The Paleobiology Database application programming interface. Paleobiology 42, 1–7.
Anteophthalmosuchus_cf_esuchae_CCB_dash_1	Albian	113	100.5	Puértolas-Pascual, E., Canudo, J. I. & Sender, L. M. (2015). New material from a huge specimen of Anteophthalmosuchus cf. escuchae (Goniopholididae) from the Albian of Andorra (Teruel, Spain): Phylogenetic implications. Journal of Iberian Geology, 41(1), 41–56. https://doi.org/10.5209/rev_JIGE.2015.v41.n1.48654
Anteophthalmosuchus_epikrator	Barremian	129.4	125	Peters, S. E. & McClennen, M. (2016) The Paleobiology Database application programming interface. Paleobiology 42, 1–7.
Anteophthalmosuchus_esuchae	Albian	113	100.5	Peters, S. E. & McClennen, M. (2016) The Paleobiology Database application programming interface. Paleobiology 42, 1–7.
Anteophthalmosuchus_hooleyi	Barremian	129.4	125	Peters, S. E. & McClennen, M. (2016) The Paleobiology Database application programming interface. Paleobiology 42, 1–7.
Anthracosuchus_balrogus	Selandian	61.6	59.2	Peters, S. E. & McClennen, M. (2016) The Paleobiology Database application programming interface. Paleobiology 42, 1–7.
Apachesuchus_heckerti	Norian	227	208.5	Peters, S. E. & McClennen, M. (2016) The Paleobiology Database application programming interface. Paleobiology 42, 1–7.
Apatosuchus_orbitoangulatus	Norian	227	208.5	Peters, S. E. & McClennen, M. (2016) The Paleobiology Database application programming interface. Paleobiology 42, 1–7.
Aplestosuchus_sordidus	Campanian – Maastrichtian	83.6	66	Peters, S. E. & McClennen, M. (2016) The Paleobiology Database application programming interface. Paleobiology 42, 1–7.
Arambourgia_gaudryi	Priabonian	37.8	33.9	Peters, S. E. & McClennen, M. (2016) The Paleobiology Database application programming interface. Paleobiology 42, 1–7.
Arambourgisuchus_khouribgaensis	Thanetian	59.2	56	Peters, S. E. & McClennen, M. (2016) The Paleobiology Database application programming interface. Paleobiology 42, 1–7.
Araripesuchus_buitreraensis	Cenomanian	100.5	93.9	Peters, S. E. & McClennen, M. (2016) The Paleobiology Database application programming interface. Paleobiology 42, 1–7.
Araripesuchus_gomesii	Albian	113	100.5	Peters, S. E. & McClennen, M. (2016) The Paleobiology Database application programming interface. Paleobiology 42, 1–7.
Araripesuchus_patagonicus	Cenomanian	100.5	93.9	Peters, S. E. & McClennen, M. (2016) The Paleobiology Database application programming interface. Paleobiology 42, 1–7.
Araripesuchus_rattoides	Cenomanian	100.5	93.9	Peters, S. E. & McClennen, M. (2016) The Paleobiology Database application programming interface. Paleobiology 42, 1–7.
Araripesuchus_tsangatsangana	Maastrichtian	72.1	66	Peters, S. E. & McClennen, M. (2016) The Paleobiology Database application programming interface. Paleobiology 42, 1–7.
Araripesuchus_wegeneri	Albian	113	100.5	Peters, S. E. & McClennen, M. (2016) The Paleobiology Database application programming interface. Paleobiology 42, 1–7.
Arenysuchus_gascabadiolorum	Maastrichtian	72.1	66	Peters, S. E. & McClennen, M. (2016) The Paleobiology Database application programming interface. Paleobiology 42, 1–7.
Arganasuchus_dutuiti	Carnian	237	227	Peters, S. E. & McClennen, M. (2016) The Paleobiology Database application programming interface. Paleobiology 42, 1–7.
Argochampsa_krebsi	Danian – Thanetian	66	56	Peters, S. E. & McClennen, M. (2016) The Paleobiology Database application programming interface. Paleobiology 42, 1–7.
Arizonasaurus_babbitti	Anisian	247.2	242	Peters, S. E. & McClennen, M. (2016) The Paleobiology Database application programming interface. Paleobiology 42, 1–7.
Armadillosuchus_arrudai	Campanian – Maastrichtian	83.6	66	Peters, S. E. & McClennen, M. (2016) The Paleobiology Database application programming interface. Paleobiology 42, 1–7.
Asiatosuchus_germanicus	Lutetian	47.8	41.2	Peters, S. E. & McClennen, M. (2016) The Paleobiology Database application programming interface. Paleobiology 42, 1–7.
Asiatosuchus_grangeri	Lutetian – Bartonian	47.8	37.8	Peters, S. E. & McClennen, M. (2016) The Paleobiology Database application programming interface. Paleobiology 42, 1–7.
Atlantosuchus_coupatezi	Danian	66	61.6	Peters, S. E. & McClennen, M. (2016) The Paleobiology Database application programming interface. Paleobiology 42, 1–7.
Atoposaurus_jourdani	Kimmeridgian	157.3	152.1	Peters, S. E. & McClennen, M. (2016) The Paleobiology Database application programming interface. Paleobiology 42, 1–7.
Atoposaurus_oberndorferi	Tithonian	152.1	145	Peters, S. E. & McClennen, M. (2016) The Paleobiology Database application programming interface. Paleobiology 42, 1–7.
Australosuchus_clarkae	Chattian – Burdigalian	27.82	15.97	Peters, S. E. & McClennen, M. (2016) The Paleobiology Database application programming interface. Paleobiology 42, 1–7.
Ayllusuchus_fernandezi	Lutetian – Bartonian	47.8	37.8	Peters, S. E. & McClennen, M. (2016) The Paleobiology Database application programming interface. Paleobiology 42, 1–7.
Barcinosuchus_gradilis	Aptian – Albian	125	100.5	Peters, S. E. & McClennen, M. (2016) The Paleobiology Database application programming interface. Paleobiology 42, 1–7.
Barinasuchus_arveloi	Serravallian	13.82	11.63	Peters, S. E. & McClennen, M. (2016) The Paleobiology Database application programming interface. Paleobiology 42, 1–7.
Barreirosuchus_franciscoi	Campanian – Maastrichtian	83.6	66	Peters, S. E. & McClennen, M. (2016) The Paleobiology Database application programming interface. Paleobiology 42, 1–7.
Baru_darrowi	Langhian – Serravallian	15.97	11.63	Peters, S. E. & McClennen, M. (2016) The Paleobiology Database application programming interface. Paleobiology 42, 1–7.
Baru_huberi	Chattian	27.82	23.03	Peters, S. E. & McClennen, M. (2016) The Paleobiology Database application programming interface. Paleobiology 42, 1–7.
Batrachomimus_pastosbonensis	Oxfordian	163.5	157.3	Peters, S. E. & McClennen, M. (2016) The Paleobiology Database application programming interface. Paleobiology 42, 1–7.
Batrachotomus_kupferzellensis	Ladinian	242	237	Peters, S. E. & McClennen, M. (2016) The Paleobiology Database application programming interface. Paleobiology 42, 1–7.
Baurusuchus_albertoi	Campanian – Maastrichtian	83.6	66	Peters, S. E. & McClennen, M. (2016) The Paleobiology Database application programming interface. Paleobiology 42, 1–7.
Baurusuchus_pachecoi	Campanian – Maastrichtian	83.6	66	Peters, S. E. & McClennen, M. (2016) The Paleobiology Database application programming interface. Paleobiology 42, 1–7.
Baurusuchus_salgadoensis	Campanian – Maastrichtian	83.6	66	Peters, S. E. & McClennen, M. (2016) The Paleobiology Database application programming interface. Paleobiology 42, 1–7.
Bergisuchus_dietrichbergi	Lutetian	47.8	41.2	Peters, S. E. & McClennen, M. (2016) The Paleobiology Database application programming interface. Paleobiology 42, 1–7.
Bernissartia_fagesii	Barremian	129.4	125	Peters, S. E. & McClennen, M. (2016) The Paleobiology Database application programming interface. Paleobiology 42, 1–7.
Borealosuchus_acutidentatus	Danian	66	61.6	Peters, S. E. & McClennen, M. (2016) The Paleobiology Database application programming interface. Paleobiology 42, 1–7.
Borealosuchus_formidabilis	Thanetian	59.2	56	Peters, S. E. & McClennen, M. (2016) The Paleobiology Database application programming interface. Paleobiology 42, 1–7.
Borealosuchus_sternbergii	Danian	66	61.6	Peters, S. E. & McClennen, M. (2016) The Paleobiology Database application programming interface. Paleobiology 42, 1–7.
Borealosuchus_threeensis	Maastrichtian	72.1	66	Peters, S. E. & McClennen, M. (2016) The Paleobiology Database application programming interface. Paleobiology 42, 1–7.
Boverisuchus_magnifrons	Lutetian	47.8	41.2	Peters, S. E. & McClennen, M. (2016) The Paleobiology Database application programming interface. Paleobiology 42, 1–7.
Boverisuchus_vorax	Ypresian – Lutetian	56	41.2	Peters, S. E. & McClennen, M. (2016) The Paleobiology Database application programming interface. Paleobiology 42, 1–7.
Brachychampsa_montana	Maastrichtian	72.1	66	Peters, S. E. & McClennen, M. (2016) The Paleobiology Database application programming interface. Paleobiology 42, 1–7.
Brachychampsa_sealeyi	Campanian	83.6	72.1	Peters, S. E. & McClennen, M. (2016) The Paleobiology Database application programming interface. Paleobiology 42, 1–7.
Brachysuchus_megalodon	Norian	227	208.5	Peters, S. E. & McClennen, M. (2016) The Paleobiology Database application programming interface. Paleobiology 42, 1–7.
Brachyuranochampsa_eversolei	Lutetian	47.8	41.2	Peters, S. E. & McClennen, M. (2016) The Paleobiology Database application programming interface. Paleobiology 42, 1–7.
Bretesuchus_bonapartei	Thanetian	59.2	56	Peters, S. E. & McClennen, M. (2016) The Paleobiology Database application programming interface. Paleobiology 42, 1–7.
Brochuchus_pigotti	Burdigalian	20.44	15.97	Peters, S. E. & McClennen, M. (2016) The Paleobiology Database application programming interface. Paleobiology 42, 1–7.
Bromsgroveia_walkeri	Anisian	247.2	242	Peters, S. E. & McClennen, M. (2016) The Paleobiology Database application programming interface. Paleobiology 42, 1–7.
Bystrowisuchus_flerovi	Olenekian	251.2	247.2	Peters, S. E. & McClennen, M. (2016) The Paleobiology Database application programming interface. Paleobiology 42, 1–7.
Caiman_brevirostris	Tortonian – Messinian	11.63	5.333	Peters, S. E. & McClennen, M. (2016) The Paleobiology Database application programming interface. Paleobiology 42, 1–7.
Caiman_crocodilus	Holocene	0	0	Peters, S. E. & McClennen, M. (2016) The Paleobiology Database application programming interface. Paleobiology 42, 1–7.
Caiman_latirostris	Holocene	0	0	Peters, S. E. & McClennen, M. (2016) The Paleobiology Database application programming interface. Paleobiology 42, 1–7.
Caiman_sp_UCMP_39978	Tortonian – Messinian	11.63	5.333	Scheyer, T. M. & Delfino, M. (2016). The late Miocene caimanine fauna (Crocodylia: Alligatoroidea) of the Urumaco Formation, Venezuela. Palaeontologia Electronica, 19(3). https://doi.org/10.26879/657
Caiman_wannlangstoni	Tortonian – Messinian	11.63	5.333	Peters, S. E. & McClennen, M. (2016) The Paleobiology Database application programming interface. Paleobiology 42, 1–7.
Caiman_yacare	Holocene	0	0	Peters, S. E. & McClennen, M. (2016) The Paleobiology Database application programming interface. Paleobiology 42, 1–7.
Caipirasuchus_montealtensis	Campanian – Maastrichtian	83.6	66	Peters, S. E. & McClennen, M. (2016) The Paleobiology Database application programming interface. Paleobiology 42, 1–7.
Caipirasuchus_paulistanus	Campanian – Maastrichtian	83.6	66	Peters, S. E. & McClennen, M. (2016) The Paleobiology Database application programming interface. Paleobiology 42, 1–7.
Caipirasuchus_stenognathus	Campanian – Maastrichtian	83.6	66	Peters, S. E. & McClennen, M. (2016) The Paleobiology Database application programming interface. Paleobiology 42, 1–7.
Calsoyasuchus_valliceps	Sinemurian – Pliensbachian	199.3	182.7	Peters, S. E. & McClennen, M. (2016) The Paleobiology Database application programming interface. Paleobiology 42, 1–7.
Calyptosuchus_wellesi	Norian	227	208.5	Peters, S. E. & McClennen, M. (2016) The Paleobiology Database application programming interface. Paleobiology 42, 1–7.
Campinasuchus_dinizi	Campanian – Maastrichtian	83.6	66	Peters, S. E. & McClennen, M. (2016) The Paleobiology Database application programming interface. Paleobiology 42, 1–7.
Candidodon_itapecuruense	Albian	113	100.5	Peters, S. E. & McClennen, M. (2016) The Paleobiology Database application programming interface. Paleobiology 42, 1–7.
Caririsuchus_camposi	Albian	113	100.5	Peters, S. E. & McClennen, M. (2016) The Paleobiology Database application programming interface. Paleobiology 42, 1–7.
Carnufex_carolinensis	Carnian	237	227	Peters, S. E. & McClennen, M. (2016) The Paleobiology Database application programming interface. Paleobiology 42, 1–7.
Caryonosuchus_pricei	Campanian – Maastrichtian	83.6	66	Peters, S. E. & McClennen, M. (2016) The Paleobiology Database application programming interface. Paleobiology 42, 1–7.
Cassissuchus_sanziuami	Barremian	129.4	125	Peters, S. E. & McClennen, M. (2016) The Paleobiology Database application programming interface. Paleobiology 42, 1–7.
Centenariosuchus_gilmorei	Burdigalian	20.44	15.97	Peters, S. E. & McClennen, M. (2016) The Paleobiology Database application programming interface. Paleobiology 42, 1–7.
Ceratosuchus_burdoshi	Thanetian	59.2	56	Peters, S. E. & McClennen, M. (2016) The Paleobiology Database application programming interface. Paleobiology 42, 1–7.
Cerrejonisuchus_improcerus	Selandian	61.6	59.2	Peters, S. E. & McClennen, M. (2016) The Paleobiology Database application programming interface. Paleobiology 42, 1–7.
cf_Araripesuchus_sp_SMNK_PAL6404	Aptian	125	113	Frey, E. D. & Salisbury, S. W. (2007). Crocodilians of the Crato Formation: Evidence for enigmatic species. The Crato Fossil Beds of Brazil: Window into an Ancient World, 463–474. https://doi.org/10.1017/CBO9780511535512.017
cf_Hamadasuchus_rebouli_ROM_dash_52620	Albian – Cenomanian	113	93.9	Reboulih E Larsson, H. C., Sues, H., E Larsson, H. C. & Sues, H. (2007). Cranial osteology and phylogenetic relationships of Hamadasuchus rebouli (Crocodyliformes: Mesoeucrocodylia) from the Cretaceous of Morocco. Zoological Journal of the Linnean Society, 149(4), 533–567. https://doi.org/10.1111/J.1096-3642.2007.00271.X
cf_Iberosuchus_MHNT_unreferred_et_STUS_349_et_1259_et_13701	Lutetian – Bartonian	47.8	37.8	Ortega, F., Buscalioni, A. D. & Gasparini, Z. (1996). Reinterpretation and new denomination of Atacisaurus crassiproratus (Middle Eocene; Issel, France) as cf. Iberosuchus (Crocodylomorpha, Metasuchia). Geobios, 29(3), 353–364. https://doi.org/10.1016/S0016-6995(96)80037-4
cf_Pedeticosaurus_leviseuri_BP_slash_1_slash_5237	Hettangian – Sinemurian	201.3	190.8	Clark, J. M. & Sues, H. D. (2002). Two new basal crocodylomorph archosaurs from the Lower Jurassic and the monophyly of the Sphenosuchia. Zoological Journal of the Linnean Society, 136(1), 77–95. https://doi.org/10.1046/J.1096-3642.2002.00026.X
cf_Terminonaris_robusta_SMNH_P2411_dot_1	Turonian	93.9	89.8	Wu, X-C., Russell, A.P. & Cumbaa, S.L. (2001) Terminonaris (Archosauria: Crocodyliformes): new material from Saskatchewan, Canada, and comments on its phylogenetic relationships, Journal of Vertebrate Paleontology, 21(3), 492-514, https://doi.org/10.1671/0272-4634(2001)021[0492:TACNMF]2.0.CO;2
Chalawan_thailandicus	Tithonian – Berriasian	152.1	139.8	Peters, S. E. & McClennen, M. (2016) The Paleobiology Database application programming interface. Paleobiology 42, 1–7.
Charactosuchus_fieldsi	Tortonian	11.63	7.246	Peters, S. E. & McClennen, M. (2016) The Paleobiology Database application programming interface. Paleobiology 42, 1–7.
Charactosuchus_kugleri	Lutetian	47.8	41.2	Peters, S. E. & McClennen, M. (2016) The Paleobiology Database application programming interface. Paleobiology 42, 1–7.
Chenanisuchus_lateroculi	Thanetian	59.2	56	Peters, S. E. & McClennen, M. (2016) The Paleobiology Database application programming interface. Paleobiology 42, 1–7.
Chimaerasuchus_paradoxus	Aptian – Albian	125	100.5	Peters, S. E. & McClennen, M. (2016) The Paleobiology Database application programming interface. Paleobiology 42, 1–7.
Coahomasuchus_chathamensis	Carnian	237	227	Peters, S. E. & McClennen, M. (2016) The Paleobiology Database application programming interface. Paleobiology 42, 1–7.
Coahomasuchus_kahleorum	Norian	227	208.5	Peters, S. E. & McClennen, M. (2016) The Paleobiology Database application programming interface. Paleobiology 42, 1–7.
Comahuesuchus_brachybuccalis	Santonian	86.3	83.6	Peters, S. E. & McClennen, M. (2016) The Paleobiology Database application programming interface. Paleobiology 42, 1–7.
Congosaurus_bequaerti	Selandian	61.6	59.2	Peters, S. E. & McClennen, M. (2016) The Paleobiology Database application programming interface. Paleobiology 42, 1–7.
Congosaurus_compressus	Danian – Thanetian	66	56	Peters, S. E. & McClennen, M. (2016) The Paleobiology Database application programming interface. Paleobiology 42, 1–7.
Coringasuchus_anisodontis	Albian – Cenomanian	113	93.9	Peters, S. E. & McClennen, M. (2016) The Paleobiology Database application programming interface. Paleobiology 42, 1–7.
Cricosaurus_araucanensis	Tithonian	152.1	145	Peters, S. E. & McClennen, M. (2016) The Paleobiology Database application programming interface. Paleobiology 42, 1–7.
Cricosaurus_elegans	Tithonian	152.1	145	Peters, S. E. & McClennen, M. (2016) The Paleobiology Database application programming interface. Paleobiology 42, 1–7.
Cricosaurus_gracilis	Tithonian	152.1	145	Peters, S. E. & McClennen, M. (2016) The Paleobiology Database application programming interface. Paleobiology 42, 1–7.
Cricosaurus_lithographicus	Tithonian	152.1	145	Peters, S. E. & McClennen, M. (2016) The Paleobiology Database application programming interface. Paleobiology 42, 1–7.
Cricosaurus_macrospondylus	Valanginian	139.8	132.9	Peters, S. E. & McClennen, M. (2016) The Paleobiology Database application programming interface. Paleobiology 42, 1–7.
Cricosaurus_saltillense	Tithonian	152.1	145	Peters, S. E. & McClennen, M. (2016) The Paleobiology Database application programming interface. Paleobiology 42, 1–7.
Cricosaurus_schroederi	Berriasian	145	139.8	Peters, S. E. & McClennen, M. (2016) The Paleobiology Database application programming interface. Paleobiology 42, 1–7.
Cricosaurus_sp_MNHNCu_P3001	Oxfordian	163.5	157.3	Gasparini, Z. & Iturralde-Vinent, M. A. (2006). The Cuban Oxfordian herpetofauna in the Caribbean Seaway. Neues Jahrbuch Fur Geologie Und Palaontologie - Abhandlungen, 240(3), 343–371. https://doi.org/10.1127/NJGPA/240/2006/343</div>
Cricosaurus_suevicus	Kimmeridgian	157.3	152.1	Peters, S. E. & McClennen, M. (2016) The Paleobiology Database application programming interface. Paleobiology 42, 1–7.
Cricosaurus_vignaudi	Tithonian	152.1	145	Peters, S. E. & McClennen, M. (2016) The Paleobiology Database application programming interface. Paleobiology 42, 1–7.
Crocodylidae_indet_KNM_dash_LT_24081	Aquitanian – Piacenzian	23.03	2.58	Conrad, J. L., Jenkins, K., Lehmann, T., Manthi, F. K., Peppe, D. J., Nightingale, S., Cossette, A., Dunsworth, H. M., Harcourt-Smith, W. E. H. & Mcnulty, K. P. (2013). New specimens of Crocodylus pigotti (Crocodylidae) from Rusinga Island, Kenya, and generic reallocation of the species. Journal of Vertebrate Paleontology, 33(3), 629–646. https://doi.org/10.1080/02724634.2013.743404/SUPPL_FILE/UJ…
Crocodylomorpha_indet_CM_73372	Norian – Rhaetian	227	201.3	Heckert, A. B., Lucas, S. G., Rinehart, L. F. & Hunt, A. P. (2008). A new genus and species of sphenodontian from the ghost ranch Coelophysis quarry (Upper Triassic: Apachean), rock point formation, New Mexico, USA. Palaeontology, 51(4), 827–845. https://doi.org/10.1111/J.1475-4983.2008.00786.X
Crocodylus_acutus	Holocene	0	0	Peters, S. E. & McClennen, M. (2016) The Paleobiology Database application programming interface. Paleobiology 42, 1–7.
Crocodylus_anthropophagus	Middle Pleistocene	0.781	0.126	Peters, S. E. & McClennen, M. (2016) The Paleobiology Database application programming interface. Paleobiology 42, 1–7.
Crocodylus_checchiai	Messinian	7.246	5.333	Peters, S. E. & McClennen, M. (2016) The Paleobiology Database application programming interface. Paleobiology 42, 1–7.
Crocodylus_depressifrons	Lutetian	47.8	41.2	Peters, S. E. & McClennen, M. (2016) The Paleobiology Database application programming interface. Paleobiology 42, 1–7.
Crocodylus_intermedius	Holocene	0	0	Peters, S. E. & McClennen, M. (2016) The Paleobiology Database application programming interface. Paleobiology 42, 1–7.
Crocodylus_johnsoni	Holocene	0	0	Peters, S. E. & McClennen, M. (2016) The Paleobiology Database application programming interface. Paleobiology 42, 1–7.
Crocodylus_megarhinus	Rupelian	33.9	27.82	Peters, S. E. & McClennen, M. (2016) The Paleobiology Database application programming interface. Paleobiology 42, 1–7.
Crocodylus_mindorensis	Holocene	0	0	Peters, S. E. & McClennen, M. (2016) The Paleobiology Database application programming interface. Paleobiology 42, 1–7.
Crocodylus_moreletii	Holocene	0	0	Peters, S. E. & McClennen, M. (2016) The Paleobiology Database application programming interface. Paleobiology 42, 1–7.
Crocodylus_niloticus	Holocene	0	0	Peters, S. E. & McClennen, M. (2016) The Paleobiology Database application programming interface. Paleobiology 42, 1–7.
Crocodylus_novaeguineae	Holocene	0	0	Peters, S. E. & McClennen, M. (2016) The Paleobiology Database application programming interface. Paleobiology 42, 1–7.
Crocodylus_palaeindicus	Piacenzian	3.6	2.58	Peters, S. E. & McClennen, M. (2016) The Paleobiology Database application programming interface. Paleobiology 42, 1–7.
Crocodylus_palustris	Holocene	0	0	Peters, S. E. & McClennen, M. (2016) The Paleobiology Database application programming interface. Paleobiology 42, 1–7.
Crocodylus_porosus	Holocene	0	0	Peters, S. E. & McClennen, M. (2016) The Paleobiology Database application programming interface. Paleobiology 42, 1–7.
Crocodylus_raninus	Holocene	0	0	Peters, S. E. & McClennen, M. (2016) The Paleobiology Database application programming interface. Paleobiology 42, 1–7.
Crocodylus_rhombifer	Holocene	0	0	Peters, S. E. & McClennen, M. (2016) The Paleobiology Database application programming interface. Paleobiology 42, 1–7.
Crocodylus_siamensis	Holocene	0	0	Peters, S. E. & McClennen, M. (2016) The Paleobiology Database application programming interface. Paleobiology 42, 1–7.
Crocodylus_thorbjarnarsoni	Gelasian – Calabrian	2.58	0.781	Peters, S. E. & McClennen, M. (2016) The Paleobiology Database application programming interface. Paleobiology 42, 1–7.
Ctenosauriscidae_indet_SMNS_91402_to_91405_and_91041	Anisian	247.2	242	Butler, R. J., Brusatte, S. L., Reich, M., Nesbitt, S. J., Schoch, R. R. & Hornung, J. J. (2011). The Sail-Backed Reptile Ctenosauriscus from the Latest Early Triassic of Germany and the Timing and Biogeography of the Early Archosaur Radiation. PLOS ONE, 6(10), e25693. https://doi.org/10.1371/JOURNAL.PONE.0025693
Culebrasuchus_mesoamericanus	Burdigalian	20.44	15.97	Peters, S. E. & McClennen, M. (2016) The Paleobiology Database application programming interface. Paleobiology 42, 1–7.
Cynodontosuchus_rothi	Santonian	86.3	83.6	Peters, S. E. & McClennen, M. (2016) The Paleobiology Database application programming interface. Paleobiology 42, 1–7.
Dagasuchus_santacruzensis	Carnian	237	227	Peters, S. E. & McClennen, M. (2016) The Paleobiology Database application programming interface. Paleobiology 42, 1–7.
Dakosaurus_andiniensis	Berriasian	145	139.8	Peters, S. E. & McClennen, M. (2016) The Paleobiology Database application programming interface. Paleobiology 42, 1–7.
Dakosaurus_maximus	Tithonian	152.1	145	Peters, S. E. & McClennen, M. (2016) The Paleobiology Database application programming interface. Paleobiology 42, 1–7.
Dakosaurus_sp_CPC_201	Kimmeridgian	157.3	152.1	Buchy, M. C., Stinnesbeck, W., Frey, E. & Gonzalez Gonzalez, A. H. (2007). First occurrence of the genus Dakosaurus (Crocodyliformes, Thalattosuchia) in the Late Jurassic of Mexico. Bulletin de La Société Géologique de France, 178(5), 391–397. https://doi.org/10.2113/GSSGFBULL.178.5.391
Decuriasuchus_quartacolonia	Ladinian	242	237	Peters, S. E. & McClennen, M. (2016) The Paleobiology Database application programming interface. Paleobiology 42, 1–7.
Deinosuchus_riograndensis	Campanian	83.6	72.1	Peters, S. E. & McClennen, M. (2016) The Paleobiology Database application programming interface. Paleobiology 42, 1–7.
Deinosuchus_rugosus	Maastrichtian	72.1	66	Peters, S. E. & McClennen, M. (2016) The Paleobiology Database application programming interface. Paleobiology 42, 1–7.
Deltasuchus_motherali	Cenomanian	100.5	93.9	Peters, S. E. & McClennen, M. (2016) The Paleobiology Database application programming interface. Paleobiology 42, 1–7.
Denazinosuchus_kirtlandicus	Campanian	83.6	72.1	Peters, S. E. & McClennen, M. (2016) The Paleobiology Database application programming interface. Paleobiology 42, 1–7.
Desmatosuchus_haplocerus	Norian	227	208.5	Peters, S. E. & McClennen, M. (2016) The Paleobiology Database application programming interface. Paleobiology 42, 1–7.
Desmatosuchus_smalli	Norian	227	208.5	Peters, S. E. & McClennen, M. (2016) The Paleobiology Database application programming interface. Paleobiology 42, 1–7.
Diandongosuchus_fuyuanensis	Ladinian	242	237	Peters, S. E. & McClennen, M. (2016) The Paleobiology Database application programming interface. Paleobiology 42, 1–7.
Dibothrosuchus_elaphros	Sinemurian	199.3	190.8	Peters, S. E. & McClennen, M. (2016) The Paleobiology Database application programming interface. Paleobiology 42, 1–7.
Diplocynodon_darwini	Lutetian	47.8	41.2	Peters, S. E. & McClennen, M. (2016) The Paleobiology Database application programming interface. Paleobiology 42, 1–7.
Diplocynodon_deponiae	Lutetian	47.8	41.2	Peters, S. E. & McClennen, M. (2016) The Paleobiology Database application programming interface. Paleobiology 42, 1–7.
Diplocynodon_hantoniensis	Priabonian	37.8	33.9	Peters, S. E. & McClennen, M. (2016) The Paleobiology Database application programming interface. Paleobiology 42, 1–7.
Diplocynodon_muelleri	Rupelian	33.9	27.82	Peters, S. E. & McClennen, M. (2016) The Paleobiology Database application programming interface. Paleobiology 42, 1–7.
Diplocynodon_ratelii	Aquitanian – Burdigalian	23.03	15.97	Peters, S. E. & McClennen, M. (2016) The Paleobiology Database application programming interface. Paleobiology 42, 1–7.
Diplocynodon_tormis	Bartonian	41.2	37.8	Peters, S. E. & McClennen, M. (2016) The Paleobiology Database application programming interface. Paleobiology 42, 1–7.
Dollosuchoides_densmorei	Lutetian	47.8	41.2	Peters, S. E. & McClennen, M. (2016) The Paleobiology Database application programming interface. Paleobiology 42, 1–7.
Doratodon_carcharidens	Campanian	83.6	72.1	Peters, S. E. & McClennen, M. (2016) The Paleobiology Database application programming interface. Paleobiology 42, 1–7.
Doratodon_ibericus	Campanian – Maastrichtian	83.6	66	Peters, S. E. & McClennen, M. (2016) The Paleobiology Database application programming interface. Paleobiology 42, 1–7.
Dromicosuchus_grallator	Carnian – Norian	237	208.5	Peters, S. E. & McClennen, M. (2016) The Paleobiology Database application programming interface. Paleobiology 42, 1–7.
Dyrosaurus_maghribensis	Ypresian	56	47.8	Peters, S. E. & McClennen, M. (2016) The Paleobiology Database application programming interface. Paleobiology 42, 1–7.
Dyrosaurus_phosphaticus	Ypresian	56	47.8	Peters, S. E. & McClennen, M. (2016) The Paleobiology Database application programming interface. Paleobiology 42, 1–7.
Ebrachosuchus_neukami	Carnian	237	227	Peters, S. E. & McClennen, M. (2016) The Paleobiology Database application programming interface. Paleobiology 42, 1–7.
Edentosuchus_sp_UCMP_97638	Hettangian – Toarcian	201.3	174.1	Melstrom, K. M. & Irmis, R. B. (2019). Repeated Evolution of Herbivorous Crocodyliforms during the Age of Dinosaurs. Current Biology, 29(14), 2389-2395.e3. https://doi.org/10.1016/J.CUB.2019.05.076
Edentosuchus_tienshanensis	Aptian – Albian	125	100.5	Peters, S. E. & McClennen, M. (2016) The Paleobiology Database application programming interface. Paleobiology 42, 1–7.
Effigia_okeeffeae	Rhaetian	208.5	201.3	Peters, S. E. & McClennen, M. (2016) The Paleobiology Database application programming interface. Paleobiology 42, 1–7.
Elosuchus_broinae	Albian	113	100.5	Peters, S. E. & McClennen, M. (2016) The Paleobiology Database application programming interface. Paleobiology 42, 1–7.
Elosuchus_cherifiensis	Cenomanian – Turonian	100.5	89.8	Peters, S. E. & McClennen, M. (2016) The Paleobiology Database application programming interface. Paleobiology 42, 1–7.
Eocaiman_cavernensis	Lutetian – Bartonian	47.8	37.8	Peters, S. E. & McClennen, M. (2016) The Paleobiology Database application programming interface. Paleobiology 42, 1–7.
Eocaiman_itaboraiensis	Thanetian	59.2	56	Peters, S. E. & McClennen, M. (2016) The Paleobiology Database application programming interface. Paleobiology 42, 1–7.
Eocaiman_palaeocenicus	Danian	66	61.6	Peters, S. E. & McClennen, M. (2016) The Paleobiology Database application programming interface. Paleobiology 42, 1–7.
Eogavialis_africanum	Priabonian	37.8	33.9	Peters, S. E. & McClennen, M. (2016) The Paleobiology Database application programming interface. Paleobiology 42, 1–7.
Eogavialis_andrewsi	Tortonian	11.63	7.246	Peters, S. E. & McClennen, M. (2016) The Paleobiology Database application programming interface. Paleobiology 42, 1–7.
Eoneustes_bathonicus	Kimmeridgian	157.3	152.1	Peters, S. E. & McClennen, M. (2016) The Paleobiology Database application programming interface. Paleobiology 42, 1–7.
Eoneustes_gaudryi	Bathonian	168.3	166.1	Peters, S. E. & McClennen, M. (2016) The Paleobiology Database application programming interface. Paleobiology 42, 1–7.
Eopneumatosuchus_colberti	Sinemurian – Pliensbachian	199.3	182.7	Peters, S. E. & McClennen, M. (2016) The Paleobiology Database application programming interface. Paleobiology 42, 1–7.
Eosuchus_lerichei	Ypresian	56	47.8	Peters, S. E. & McClennen, M. (2016) The Paleobiology Database application programming interface. Paleobiology 42, 1–7.
Eosuchus_minor	Ypresian	56	47.8	Peters, S. E. & McClennen, M. (2016) The Paleobiology Database application programming interface. Paleobiology 42, 1–7.
Eothoracosaurus_mississippiensis	Maastrichtian	72.1	66	Peters, S. E. & McClennen, M. (2016) The Paleobiology Database application programming interface. Paleobiology 42, 1–7.
Eremosuchus_elkoholicus	Ypresian	56	47.8	Peters, S. E. & McClennen, M. (2016) The Paleobiology Database application programming interface. Paleobiology 42, 1–7.
Erpetosuchus_granti	Carnian – Norian	237	208.5	Peters, S. E. & McClennen, M. (2016) The Paleobiology Database application programming interface. Paleobiology 42, 1–7.
Erpetosuchus_sp_AMNH_29300	Norian	227	208.5	Olsen, P. E., sues, H.-D. & Norell, M. A. (2010). First record of Erpetosuchus (Reptilia: Archosauria) from the Late Triassic of North America. Journal of Vertebrate Paleontology, 20(4), 633–636. https://doi.org/10.1671/0272-4634(2000)020
Euthecodon_arambourgi	Aquitanian – Burdigalian	23.03	15.97	Peters, S. E. & McClennen, M. (2016) The Paleobiology Database application programming interface. Paleobiology 42, 1–7.
Euthecodon_brumpti	Calabrian	1.8	0.012	Peters, S. E. & McClennen, M. (2016) The Paleobiology Database application programming interface. Paleobiology 42, 1–7.
Fasolasuchus_tenax	Norian	227	208.5	Peters, S. E. & McClennen, M. (2016) The Paleobiology Database application programming interface. Paleobiology 42, 1–7.
Fortignathus_felixi	Albian – Cenomanian	113	93.9	Peters, S. E. & McClennen, M. (2016) The Paleobiology Database application programming interface. Paleobiology 42, 1–7.
Fruitachampsa_callisoni	Kimmeridgian – Tithonian	157.3	145	Peters, S. E. & McClennen, M. (2016) The Paleobiology Database application programming interface. Paleobiology 42, 1–7.
Gasparinisuchus_peirosauroides	Campanian	83.6	72.1	Peters, S. E. & McClennen, M. (2016) The Paleobiology Database application programming interface. Paleobiology 42, 1–7.
Gavialis_bengawanicus	Middle Pleistocene	0.781	0.126	Peters, S. E. & McClennen, M. (2016) The Paleobiology Database application programming interface. Paleobiology 42, 1–7.
Gavialis_browni	Piacenzian	3.6	2.58	Peters, S. E. & McClennen, M. (2016) The Paleobiology Database application programming interface. Paleobiology 42, 1–7.
Gavialoidea_indet_MUSM_900_et_1428_et_1439_et_1727_et_1981_et_1988_et_2032_et_2407	Langhian – Serravallian	15.97	11.63	Peters, S. E. & McClennen, M. (2016) The Paleobiology Database application programming interface. Paleobiology 42, 1–7.
Gavialosuchus_eggenburgensis	Burdigalian	20.44	15.97	Peters, S. E. & McClennen, M. (2016) The Paleobiology Database application programming interface. Paleobiology 42, 1–7.
Geosaurus_giganteus	Tithonian	152.1	145	Peters, S. E. & McClennen, M. (2016) The Paleobiology Database application programming interface. Paleobiology 42, 1–7.
Geosaurus_grandis	Tithonian	152.1	145	Peters, S. E. & McClennen, M. (2016) The Paleobiology Database application programming interface. Paleobiology 42, 1–7.
Geosaurus_lapparenti	Hauterivian	132.9	129.4	Peters, S. E. & McClennen, M. (2016) The Paleobiology Database application programming interface. Paleobiology 42, 1–7.
Geosaurus_sp_MNHNCu_P3009	Oxfordian	163.5	157.3	Gasparini, Z. & Iturralde-Vinent, M. A. (2006). The Cuban Oxfordian herpetofauna in the Caribbean Seaway. Neues Jahrbuch Fur Geologie Und Palaontologie - Abhandlungen, 240(3), 343–371. https://doi.org/10.1127/NJGPA/240/2006/343</div>
Gilchristosuchus_palatinus	Santonian	86.3	83.6	Peters, S. E. & McClennen, M. (2016) The Paleobiology Database application programming interface. Paleobiology 42, 1–7.
Globidentosuchus_brachyrostris	Tortonian – Messinian	11.63	5.333	Peters, S. E. & McClennen, M. (2016) The Paleobiology Database application programming interface. Paleobiology 42, 1–7.
Gnatusuchus_pebasensis	Tortonian – Messinian	11.63	5.333	Peters, S. E. & McClennen, M. (2016) The Paleobiology Database application programming interface. Paleobiology 42, 1–7.
Gobiosuchus_kielanae	Campanian	83.6	72.1	Peters, S. E. & McClennen, M. (2016) The Paleobiology Database application programming interface. Paleobiology 42, 1–7.
Gobiosuchus_parvus	Campanian	83.6	72.1	Peters, S. E. & McClennen, M. (2016) The Paleobiology Database application programming interface. Paleobiology 42, 1–7.
Gondwanasuchus_scabrosus	Campanian – Maastrichtian	83.6	66	Peters, S. E. & McClennen, M. (2016) The Paleobiology Database application programming interface. Paleobiology 42, 1–7.
Goniopholis_baryglyphaeus	Kimmeridgian	157.3	152.1	Peters, S. E. & McClennen, M. (2016) The Paleobiology Database application programming interface. Paleobiology 42, 1–7.
Goniopholis_kiplingi	Berriasian	145	139.8	Peters, S. E. & McClennen, M. (2016) The Paleobiology Database application programming interface. Paleobiology 42, 1–7.
Goniopholis_phuwiangensis	Barremian – Aptian	129.4	113	Peters, S. E. & McClennen, M. (2016) The Paleobiology Database application programming interface. Paleobiology 42, 1–7.
Goniopholis_simus	Berriasian	145	139.8	Peters, S. E. & McClennen, M. (2016) The Paleobiology Database application programming interface. Paleobiology 42, 1–7.
Goniopholis_stovalli	Kimmeridgian – Tithonian	157.3	145	Peters, S. E. & McClennen, M. (2016) The Paleobiology Database application programming interface. Paleobiology 42, 1–7.
Gorgetosuchus_pekinensis	Carnian	237	227	Peters, S. E. & McClennen, M. (2016) The Paleobiology Database application programming interface. Paleobiology 42, 1–7.
Gracilineustes_acutus	Kimmeridgian	157.3	152.1	Peters, S. E. & McClennen, M. (2016) The Paleobiology Database application programming interface. Paleobiology 42, 1–7.
Gracilineustes_leedsi	Callovian	166.1	163.5	Peters, S. E. & McClennen, M. (2016) The Paleobiology Database application programming interface. Paleobiology 42, 1–7.
Gracilisuchus_stipanicicorum	Ladinian	242	237	Peters, S. E. & McClennen, M. (2016) The Paleobiology Database application programming interface. Paleobiology 42, 1–7.
Gryposuchus_colombianus	Serravallian	13.82	11.63	Peters, S. E. & McClennen, M. (2016) The Paleobiology Database application programming interface. Paleobiology 42, 1–7.
Gryposuchus_croizati	Tortonian – Messinian	11.63	5.333	Peters, S. E. & McClennen, M. (2016) The Paleobiology Database application programming interface. Paleobiology 42, 1–7.
Guarinisuchus_munizi	Danian	66	61.6	Peters, S. E. & McClennen, M. (2016) The Paleobiology Database application programming interface. Paleobiology 42, 1–7.
Hallopus_victor	Kimmeridgian – Tithonian	157.3	145	Peters, S. E. & McClennen, M. (2016) The Paleobiology Database application programming interface. Paleobiology 42, 1–7.
Hamadasuchus_rebouli	Albian – Cenomanian	113	93.9	Peters, S. E. & McClennen, M. (2016) The Paleobiology Database application programming interface. Paleobiology 42, 1–7.
Harpacochampsa_camfieldensis	Langhian – Serravallian	15.97	11.63	Peters, S. E. & McClennen, M. (2016) The Paleobiology Database application programming interface. Paleobiology 42, 1–7.
Hassiacosuchus_haupti	Lutetian	47.8	41.2	Peters, S. E. & McClennen, M. (2016) The Paleobiology Database application programming interface. Paleobiology 42, 1–7.
Hemiprotosuchus_leali	Norian	227	208.5	Peters, S. E. & McClennen, M. (2016) The Paleobiology Database application programming interface. Paleobiology 42, 1–7.
Heptasuchus_clarki	Carnian	237	227	Peters, S. E. & McClennen, M. (2016) The Paleobiology Database application programming interface. Paleobiology 42, 1–7.
Hesperosuchus_agilis	Norian	227	208.5	Peters, S. E. & McClennen, M. (2016) The Paleobiology Database application programming interface. Paleobiology 42, 1–7.
Hesperosuchus_cf_agilis_CM_29894	Carnian – Norian	237	208.5	Clark, J. M., Sues, H.-D. & Berman, D. S. (2010). A new specimen of Hesperosuchus agilis from the Upper Triassic of New Mexico and the interrelationships of basal crocodylomorph archosaurs. Journal of Vertebrate Paleontology, 20, 683–704. https://doi.org/10.1671/0272-4634(2000)020</div>
Hsisosuchus_chowi	Oxfordian	163.5	157.3	Peters, S. E. & McClennen, M. (2016) The Paleobiology Database application programming interface. Paleobiology 42, 1–7.
Hsisosuchus_chungkingensis	Oxfordian – Tithonian	163.5	145	Peters, S. E. & McClennen, M. (2016) The Paleobiology Database application programming interface. Paleobiology 42, 1–7.
Hsisosuchus_dashanpuensis	Bajocian – Callovian	170.3	163.5	Peters, S. E. & McClennen, M. (2016) The Paleobiology Database application programming interface. Paleobiology 42, 1–7.
Hulkepholis_plotos	Albian	113	100.5	Peters, S. E. & McClennen, M. (2016) The Paleobiology Database application programming interface. Paleobiology 42, 1–7.
Hulkepholis_willetti	Valanginian	139.8	132.9	Peters, S. E. & McClennen, M. (2016) The Paleobiology Database application programming interface. Paleobiology 42, 1–7.
Hylaeochampsa_vectiana	Barremian	129.4	125	Peters, S. E. & McClennen, M. (2016) The Paleobiology Database application programming interface. Paleobiology 42, 1–7.
Hyposaurus_derbianus	Danian	66	61.6	Peters, S. E. & McClennen, M. (2016) The Paleobiology Database application programming interface. Paleobiology 42, 1–7.
Hyposaurus_rogersii	Danian	66	61.6	Peters, S. E. & McClennen, M. (2016) The Paleobiology Database application programming interface. Paleobiology 42, 1–7.
Iberosuchus_macrodon	Bartonian	41.2	37.8	Peters, S. E. & McClennen, M. (2016) The Paleobiology Database application programming interface. Paleobiology 42, 1–7.
Ieldraan_melkshamensis	Callovian	166.1	163.5	Foffa, D., Young, M. T., Brusatte, S. L., Graham, M. R. & Steel, L. (2017). A new metriorhynchid crocodylomorph from the Oxford Clay Formation (Middle Jurassic) of England, with implications for the origin and diversification of Geosaurini. Journal of Systematic Palaeontology, 16(13), 1123–1143. https://doi.org/10.1080/14772019.2017.1367730</div>
Iharkutosuchus_makadii	Santonian	86.3	83.6	Peters, S. E. & McClennen, M. (2016) The Paleobiology Database application programming interface. Paleobiology 42, 1–7.
Ikanogavialis_gameroi	Tortonian – Messinian	11.63	5.333	Peters, S. E. & McClennen, M. (2016) The Paleobiology Database application programming interface. Paleobiology 42, 1–7.
Isisfordia_duncani	Albian	113	100.5	Peters, S. E. & McClennen, M. (2016) The Paleobiology Database application programming interface. Paleobiology 42, 1–7.
Isisfordia_molnari	Cenomanian	100.5	93.9	Peters, S. E. & McClennen, M. (2016) The Paleobiology Database application programming interface. Paleobiology 42, 1–7.
Itasuchus_jesuinoi	Maastrichtian	72.1	66	Peters, S. E. & McClennen, M. (2016) The Paleobiology Database application programming interface. Paleobiology 42, 1–7.
Junggarsuchus_sloani	Callovian	166.1	163.5	Peters, S. E. & McClennen, M. (2016) The Paleobiology Database application programming interface. Paleobiology 42, 1–7.
Kambara_implexidens	Ypresian	56	47.8	Peters, S. E. & McClennen, M. (2016) The Paleobiology Database application programming interface. Paleobiology 42, 1–7.
Kambara_molnari	Lutetian – Bartonian	47.8	37.8	Peters, S. E. & McClennen, M. (2016) The Paleobiology Database application programming interface. Paleobiology 42, 1–7.
Kansajsuchus_extensus	Santonian	86.3	83.6	Peters, S. E. & McClennen, M. (2016) The Paleobiology Database application programming interface. Paleobiology 42, 1–7.
Kaprosuchus_saharicus	Cenomanian	100.5	93.9	Peters, S. E. & McClennen, M. (2016) The Paleobiology Database application programming interface. Paleobiology 42, 1–7.
Kayentasuchus_walkeri	Sinemurian – Pliensbachian	199.3	182.7	Peters, S. E. & McClennen, M. (2016) The Paleobiology Database application programming interface. Paleobiology 42, 1–7.
Kentisuchus_astrei	Lutetian	47.8	41.2	Peters, S. E. & McClennen, M. (2016) The Paleobiology Database application programming interface. Paleobiology 42, 1–7.
Kentisuchus_spenceri	Ypresian	56	47.8	Peters, S. E. & McClennen, M. (2016) The Paleobiology Database application programming interface. Paleobiology 42, 1–7.
Khoratosuchus_jintasakuli	Barremian – Aptian	129.4	113	Peters, S. E. & McClennen, M. (2016) The Paleobiology Database application programming interface. Paleobiology 42, 1–7.
Knoetschkesuchus_guimarotae	Kimmeridgian	157.3	152.1	Peters, S. E. & McClennen, M. (2016) The Paleobiology Database application programming interface. Paleobiology 42, 1–7.
Knoetschkesuchus_langenbergensis	Kimmeridgian	157.3	152.1	Peters, S. E. & McClennen, M. (2016) The Paleobiology Database application programming interface. Paleobiology 42, 1–7.
Koilamasuchus_gonzalezdiazi	Ladinian – Carnian	242	227	Peters, S. E. & McClennen, M. (2016) The Paleobiology Database application programming interface. Paleobiology 42, 1–7.
Koumpiodontosuchus_aprosdokiti	Barremian	129.4	125	Peters, S. E. & McClennen, M. (2016) The Paleobiology Database application programming interface. Paleobiology 42, 1–7.
Krabisuchus_siamogallicus	Priabonian	37.8	33.9	Peters, S. E. & McClennen, M. (2016) The Paleobiology Database application programming interface. Paleobiology 42, 1–7.
Kuttanacaiman_iquitosensis	Langhian – Serravallian	15.97	11.63	Peters, S. E. & McClennen, M. (2016) The Paleobiology Database application programming interface. Paleobiology 42, 1–7.
Labidiosuchus_amicum	Maastrichtian	72.1	66	Peters, S. E. & McClennen, M. (2016) The Paleobiology Database application programming interface. Paleobiology 42, 1–7.
Leidyosuchus_canadensis	Campanian	83.6	72.1	Peters, S. E. & McClennen, M. (2016) The Paleobiology Database application programming interface. Paleobiology 42, 1–7.
Leidyosuchus_sp_RAM_14527	Campanian	83.6	72.1	Farke, A. A., Henn, M. M., Woodward, S. J. & Xu, H. A. (2014). Leidyosuchus (Crocodylia: Alligatoroidea) from the Upper Cretaceous Kaiparowits Formation (late Campanian) of Utah, USA. PaleoBios, 30(3). https://doi.org/10.5070/P9303016247
Leptosuchomorpha_indet_TMM_31173_dash_120	Carnian	237	227	Long, R. A. & Murry, P. A. (1995) Late Triassic (Carnian and Norian) Tetrapods from the Southwestern United States, 227-229
Leptosuchus_studeri	Carnian – Norian	237	208.5	Peters, S. E. & McClennen, M. (2016) The Paleobiology Database application programming interface. Paleobiology 42, 1–7.
Libycosuchus_brevirostris	Cenomanian	100.5	93.9	Peters, S. E. & McClennen, M. (2016) The Paleobiology Database application programming interface. Paleobiology 42, 1–7.
Litargosuchus_leptorhynchus	Hettangian	201.3	199.3	Peters, S. E. & McClennen, M. (2016) The Paleobiology Database application programming interface. Paleobiology 42, 1–7.
Llanosuchus_tamaensis	Campanian	83.6	72.1	Peters, S. E. & McClennen, M. (2016) The Paleobiology Database application programming interface. Paleobiology 42, 1–7.
Lohuecosuchus_mechinorum	Maastrichtian	72.1	66	Peters, S. E. & McClennen, M. (2016) The Paleobiology Database application programming interface. Paleobiology 42, 1–7.
Lohuecosuchus_megadontos	Campanian – Maastrichtian	83.6	66	Peters, S. E. & McClennen, M. (2016) The Paleobiology Database application programming interface. Paleobiology 42, 1–7.
Lomasuchus_palpebrosus	Turonian	93.9	89.8	Peters, S. E. & McClennen, M. (2016) The Paleobiology Database application programming interface. Paleobiology 42, 1–7.
Longosuchus_meadei	Norian	227	208.5	Peters, S. E. & McClennen, M. (2016) The Paleobiology Database application programming interface. Paleobiology 42, 1–7.
Lorosuchus_nodosus	Selandian	61.6	59.2	Peters, S. E. & McClennen, M. (2016) The Paleobiology Database application programming interface. Paleobiology 42, 1–7.
Lotosaurus_adentus	Anisian	247.2	242	Peters, S. E. & McClennen, M. (2016) The Paleobiology Database application programming interface. Paleobiology 42, 1–7.
Lucasuchus_hunti	Norian	227	208.5	Peters, S. E. & McClennen, M. (2016) The Paleobiology Database application programming interface. Paleobiology 42, 1–7.
Luperosuchus_fractus	Ladinian	242	237	Peters, S. E. & McClennen, M. (2016) The Paleobiology Database application programming interface. Paleobiology 42, 1–7.
Macelognathus_vagans	Tithonian	152.1	145	Peters, S. E. & McClennen, M. (2016) The Paleobiology Database application programming interface. Paleobiology 42, 1–7.
Machaeroprosopus_buceros	Rhaetian	208.5	201.3	Peters, S. E. & McClennen, M. (2016) The Paleobiology Database application programming interface. Paleobiology 42, 1–7.
Machaeroprosopus_jablonskiae	Norian	227	208.5	Peters, S. E. & McClennen, M. (2016) The Paleobiology Database application programming interface. Paleobiology 42, 1–7.
Machaeroprosopus_mccauleyi	Norian	227	208.5	Peters, S. E. & McClennen, M. (2016) The Paleobiology Database application programming interface. Paleobiology 42, 1–7.
Machimosaurus_buffetauti	Kimmeridgian	157.3	152.1	Peters, S. E. & McClennen, M. (2016) The Paleobiology Database application programming interface. Paleobiology 42, 1–7.
Machimosaurus_hugii	Tithonian	152.1	145	Peters, S. E. & McClennen, M. (2016) The Paleobiology Database application programming interface. Paleobiology 42, 1–7.
Machimosaurus_mosae	Kimmeridgian	157.3	152.1	Peters, S. E. & McClennen, M. (2016) The Paleobiology Database application programming interface. Paleobiology 42, 1–7.
Machimosaurus_rex	Hauterivian	132.9	129.4	Peters, S. E. & McClennen, M. (2016) The Paleobiology Database application programming interface. Paleobiology 42, 1–7.
Magyarosuchus_fitosi	Toarcian	182.7	174.1	Peters, S. E. & McClennen, M. (2016) The Paleobiology Database application programming interface. Paleobiology 42, 1–7.
Mahajangasuchus_insignis	Maastrichtian	72.1	66	Peters, S. E. & McClennen, M. (2016) The Paleobiology Database application programming interface. Paleobiology 42, 1–7.
Malawisuchus_mwakasyungutiensis	Aptian	125	113	Peters, S. E. & McClennen, M. (2016) The Paleobiology Database application programming interface. Paleobiology 42, 1–7.
Maledictosuchus_riclaensis	Callovian	166.1	163.5	Peters, S. E. & McClennen, M. (2016) The Paleobiology Database application programming interface. Paleobiology 42, 1–7.
Mandasuchus_tanyauchen	Anisian	247.2	242	Peters, S. E. & McClennen, M. (2016) The Paleobiology Database application programming interface. Paleobiology 42, 1–7.
Maomingosuchus_petrolica	Priabonian	37.8	33.9	Peters, S. E. & McClennen, M. (2016) The Paleobiology Database application programming interface. Paleobiology 42, 1–7.
Mariliasuchus_amarali	Campanian – Maastrichtian	83.6	66	Peters, S. E. & McClennen, M. (2016) The Paleobiology Database application programming interface. Paleobiology 42, 1–7.
Mariliasuchus_robustus	Campanian – Maastrichtian	83.6	66	Peters, S. E. & McClennen, M. (2016) The Paleobiology Database application programming interface. Paleobiology 42, 1–7.
Maroccosuchus_zennaroi	Ypresian	56	47.8	Peters, S. E. & McClennen, M. (2016) The Paleobiology Database application programming interface. Paleobiology 42, 1–7.
Massaliasuchus_affuvelensis	Santonian – Campanian	86.3	72.1	Peters, S. E. & McClennen, M. (2016) The Paleobiology Database application programming interface. Paleobiology 42, 1–7.
Mecistops_cataphractus	Holocene	0	0	Peters, S. E. & McClennen, M. (2016) The Paleobiology Database application programming interface. Paleobiology 42, 1–7.
Mecistops_nkondoensis	Zanclean – Piacenzian	5.333	2.58	Peters, S. E. & McClennen, M. (2016) The Paleobiology Database application programming interface. Paleobiology 42, 1–7.
Megadontosuchus_arduini	Lutetian – Bartonian	47.8	37.8	Peters, S. E. & McClennen, M. (2016) The Paleobiology Database application programming interface. Paleobiology 42, 1–7.
Mekosuchus_inexpectatus	Holocene	0.0117	0	Peters, S. E. & McClennen, M. (2016) The Paleobiology Database application programming interface. Paleobiology 42, 1–7.
Mekosuchus_kalpokasi	Holocene	0.0117	0	Peters, S. E. & McClennen, M. (2016) The Paleobiology Database application programming interface. Paleobiology 42, 1–7.
Melanosuchus_fisheri	Tortonian – Messinian	11.63	5.333	Peters, S. E. & McClennen, M. (2016) The Paleobiology Database application programming interface. Paleobiology 42, 1–7.
Melanosuchus_niger	Holocene	0	0	Peters, S. E. & McClennen, M. (2016) The Paleobiology Database application programming interface. Paleobiology 42, 1–7.
Meridiosaurus_vallisparadisi	Kimmeridgian – Tithonian	157.3	145	Peters, S. E. & McClennen, M. (2016) The Paleobiology Database application programming interface. Paleobiology 42, 1–7.
Metriorhynchidae_indet_OUMNH_J1583	Tithonian	152.1	145	Sachs, S., Young, M. T., Abel, P. & Mallison, H. (2019). A new species of the metriorhynchid crocodylomorph Cricosaurus from the Upper Jurassic of southern Germany. Acta Palaeontologica Polonica, 64(2), 343–356. https://doi.org/10.4202/APP.00541.2018</div>
Metriorhynchidae_indet_USNM_19640	Oxfordian	163.5	157.3	Peters, S. E. & McClennen, M. (2016) The Paleobiology Database application programming interface. Paleobiology 42, 1–7.
Metriorhynchus_brachyrhynchus	Callovian	166.1	163.5	Wilkinson, L. E., Young, M. T. & Benton, M. J. (2008). A new Metriorhynchid Crocodilian (Mesoeucrocodylia: Thalattosuchia) from the Kimmeridgian (Upper Jurassic) OF Wiltshire, UK. Palaeontology, 51(6), 1307–1333. https://doi.org/10.1111/J.1475-4983.2008.00818.X
Metriorhynchus_casamiquelai	Callovian	166.1	163.5	Peters, S. E. & McClennen, M. (2016) The Paleobiology Database application programming interface. Paleobiology 42, 1–7.
Metriorhynchus_cf_superciliosus_unreferred_La_Rochelle	Oxfordian	163.5	157.3	Peters, S. E. & McClennen, M. (2016) The Paleobiology Database application programming interface. Paleobiology 42, 1–7.
Metriorhynchus_geoffroyii	Callovian – Oxfordian	166.1	157.3	Peters, S. E. & McClennen, M. (2016) The Paleobiology Database application programming interface. Paleobiology 42, 1–7.
Metriorhynchus_moreli	Callovian	166.1	163.5	Adams-Tresman, S. M. (1987) The Callovian (Middle Jurassic) teleosaurid marine crocodiles from central England. Palaeontology, 30(1), 195–206
Metriorhynchus_palpebosus	Tithonian	152.1	145	Peters, S. E. & McClennen, M. (2016) The Paleobiology Database application programming interface. Paleobiology 42, 1–7.
Metriorhynchus_sp_T_330	Bajocian	170.3	168.3	Gasparini, Z., Vignaud, P. & Chong, G. (2000). The Jurassic Thalattosuchia (Crocodyliformes) of Chile; a paleobiogeographic approach. Bulletin de La Société Géologique de France, 171(6), 657–664. https://doi.org/10.2113/171.6.657
Metriorhynchus_westermanni	Callovian	166.1	163.5	Peters, S. E. & McClennen, M. (2016) The Paleobiology Database application programming interface. Paleobiology 42, 1–7.
Microsuchus_schilleri	Santonian	86.3	83.6	Peters, S. E. & McClennen, M. (2016) The Paleobiology Database application programming interface. Paleobiology 42, 1–7.
Montealtosuchus_arrudacamposi	Campanian – Maastrichtian	83.6	66	Peters, S. E. & McClennen, M. (2016) The Paleobiology Database application programming interface. Paleobiology 42, 1–7.
Morrinhosuchus_luziae	Campanian – Maastrichtian	83.6	66	Peters, S. E. & McClennen, M. (2016) The Paleobiology Database application programming interface. Paleobiology 42, 1–7.
Mourasuchus_amazonensis	Tortonian	11.63	7.246	Peters, S. E. & McClennen, M. (2016) The Paleobiology Database application programming interface. Paleobiology 42, 1–7.
Mourasuchus_arendsi	Tortonian – Messinian	11.63	5.333	Peters, S. E. & McClennen, M. (2016) The Paleobiology Database application programming interface. Paleobiology 42, 1–7.
Mourasuchus_atopus	Serravallian	13.82	11.63	Peters, S. E. & McClennen, M. (2016) The Paleobiology Database application programming interface. Paleobiology 42, 1–7.
Mourasuchus_pattersoni	Tortonian – Messinian	11.63	5.333	Peters, S. E. & McClennen, M. (2016) The Paleobiology Database application programming interface. Paleobiology 42, 1–7.
Mystriosuchus_planirostris	Norian	227	208.5	Peters, S. E. & McClennen, M. (2016) The Paleobiology Database application programming interface. Paleobiology 42, 1–7.
Mystriosuchus_westphali	Norian	227	208.5	Peters, S. E. & McClennen, M. (2016) The Paleobiology Database application programming interface. Paleobiology 42, 1–7.
Nannosuchus_gracilidens	Berriasian	145	139.8	Peters, S. E. & McClennen, M. (2016) The Paleobiology Database application programming interface. Paleobiology 42, 1–7.
Navajosuchus_mooki	Danian	66	61.6	Peters, S. E. & McClennen, M. (2016) The Paleobiology Database application programming interface. Paleobiology 42, 1–7.
Necrosuchus_ionensis	Danian	66	61.6	Peters, S. E. & McClennen, M. (2016) The Paleobiology Database application programming interface. Paleobiology 42, 1–7.
Neoaetosauroides_engaeus	Norian	227	208.5	Peters, S. E. & McClennen, M. (2016) The Paleobiology Database application programming interface. Paleobiology 42, 1–7.
Neosuchia_indet_LH_dash_7991	Barremian	129.4	125	Buscalioni, A. D., Ortega, F., Pérez-Moreno, B. P. & Evans, S. E. (1996). The Upper Jurassic Maniraptoran Theropod Lisboasaurus estesi (Guimarota, Portugal) Reinterpreted as a Crocodylomorph. Journal of Vertebrate Paleontology, 16(2), 358–362.
Neptunidraco_ammoniticus	Bajocian – Bathonian	170.3	166.1	Peters, S. E. & McClennen, M. (2016) The Paleobiology Database application programming interface. Paleobiology 42, 1–7.
Neuquensuchus_universitas	Santonian	86.3	83.6	Peters, S. E. & McClennen, M. (2016) The Paleobiology Database application programming interface. Paleobiology 42, 1–7.
Nicrosaurus_kapffi	Norian	227	208.5	Peters, S. E. & McClennen, M. (2016) The Paleobiology Database application programming interface. Paleobiology 42, 1–7.
Nicrosaurus_meyeri	Norian	227	208.5	Peters, S. E. & McClennen, M. (2016) The Paleobiology Database application programming interface. Paleobiology 42, 1–7.
Nominosuchus_arcanus	Tithonian	152.1	145	Peters, S. E. & McClennen, M. (2016) The Paleobiology Database application programming interface. Paleobiology 42, 1–7.
Nominosuchus_matutinus	Tithonian	152.1	145	Peters, S. E. & McClennen, M. (2016) The Paleobiology Database application programming interface. Paleobiology 42, 1–7.
Notosuchus_terrestris	Santonian	86.3	83.6	Peters, S. E. & McClennen, M. (2016) The Paleobiology Database application programming interface. Paleobiology 42, 1–7.
Nundasuchus_songeaensis	Anisian	247.2	242	Peters, S. E. & McClennen, M. (2016) The Paleobiology Database application programming interface. Paleobiology 42, 1–7.
Oceanosuchus_boecensis	Cenomanian	100.5	93.9	Peters, S. E. & McClennen, M. (2016) The Paleobiology Database application programming interface. Paleobiology 42, 1–7.
Ocepesuchus_eoafricanus	Maastrichtian	72.1	66	Peters, S. E. & McClennen, M. (2016) The Paleobiology Database application programming interface. Paleobiology 42, 1–7.
Ornithosuchus_woodwardi	Carnian – Norian	237	208.5	Peters, S. E. & McClennen, M. (2016) The Paleobiology Database application programming interface. Paleobiology 42, 1–7.
Orthogenysuchus_olseni	Ypresian	56	47.8	Peters, S. E. & McClennen, M. (2016) The Paleobiology Database application programming interface. Paleobiology 42, 1–7.
Orthosuchus_stormbergi	Hettangian	201.3	199.3	Peters, S. E. & McClennen, M. (2016) The Paleobiology Database application programming interface. Paleobiology 42, 1–7.
Osteolaemus_tetraspes	Holocene	0	0	Peters, S. E. & McClennen, M. (2016) The Paleobiology Database application programming interface. Paleobiology 42, 1–7.
Pachycheilosuchus_trinquei	Albian	113	100.5	Peters, S. E. & McClennen, M. (2016) The Paleobiology Database application programming interface. Paleobiology 42, 1–7.
Pagosvenator_candelariensis	Ladinian – Carnian	242	227	Peters, S. E. & McClennen, M. (2016) The Paleobiology Database application programming interface. Paleobiology 42, 1–7.
Pakasuchus_kapilimai	Cenomanian – Campanian	100.5	72.1	Peters, S. E. & McClennen, M. (2016) The Paleobiology Database application programming interface. Paleobiology 42, 1–7.
Paleorhinus_sawini	Norian	227	208.5	Peters, S. E. & McClennen, M. (2016) The Paleobiology Database application programming interface. Paleobiology 42, 1–7.
Paleosuchus_palpebrosus	Holocene	0	0	Peters, S. E. & McClennen, M. (2016) The Paleobiology Database application programming interface. Paleobiology 42, 1–7.
Paleosuchus_sp_MUSM_et_1724_et_1740_et_1927_et_1934_et_1939_et_1945_et_1985_et_1989_et_2380	Langhian – Serravallian	15.97	11.63	Salas-Gismondi, R., Flynn, J. J., Baby, P., Tejada-Lara, J. v., Wesselingh, F. P. & Antoine, P. O. (2015). A Miocene hyperdiverse crocodylian community reveals peculiar trophic dynamics in proto-Amazonian mega-wetlands. Proceedings of the Royal Society B: Biological Sciences, 282(1804). https://doi.org/10.1098/RSPB.2014.2490
Paluxysuchus_newmani	Aptian	125	113	Peters, S. E. & McClennen, M. (2016) The Paleobiology Database application programming interface. Paleobiology 42, 1–7.
Paralligator_ancestralis	Campanian – Maastrichtian	83.6	66	Turner, A. H. (2015). A Review of Shamosuchus and Paralligator (Crocodyliformes, Neosuchia) from the Cretaceous of Asia. PLOS ONE, 10(2), e0118116. https://doi.org/10.1371/JOURNAL.PONE.0118116
Paralligator_gradilifrons	Cenomanian – Santonian	100.5	83.6	Peters, S. E. & McClennen, M. (2016) The Paleobiology Database application programming interface. Paleobiology 42, 1–7.
Parasuchus_angustifrons	Carnian	237	227	Peters, S. E. & McClennen, M. (2016) The Paleobiology Database application programming interface. Paleobiology 42, 1–7.
Parasuchus_bransoni	Norian	227	208.5	Peters, S. E. & McClennen, M. (2016) The Paleobiology Database application programming interface. Paleobiology 42, 1–7.
Parasuchus_hislopi	Carnian – Norian	237	208.5	Peters, S. E. & McClennen, M. (2016) The Paleobiology Database application programming interface. Paleobiology 42, 1–7.
Paratomistoma_courti	Bartonian	41.2	37.8	Peters, S. E. & McClennen, M. (2016) The Paleobiology Database application programming interface. Paleobiology 42, 1–7.
Paratypothoracisini_indet_SMNS_19003	Norian	227	208.5	Desojo, J. B., Heckert, A. B., Martz, J. W., Parker, W. G., Schoch, R. R., Small, B. J. & Sulej, T. (2013). Aetosauria: a clade of armoured pseudosuchians from the Upper Triassic continental beds. Geological Society, London, Special Publications, 379(1), 203–239. https://doi.org/10.1144/SP379.17
Paratypothorax_andressorum	Norian	227	208.5	Peters, S. E. & McClennen, M. (2016) The Paleobiology Database application programming interface. Paleobiology 42, 1–7.
Paratypothorax_sp_PEFO_3004	Norian	227	208.5	Parker, W. G. (2006). The stratigraphic distribution of major fossil localities in Petrified Forest National Park, Arizona. A Century of Research at Petrified Forest National Park: Geology and Paleontology. Museum of Northern Arizona Bulletin, 62.
Parringtonia_gracilis	Anisian	247.2	242	Peters, S. E. & McClennen, M. (2016) The Paleobiology Database application programming interface. Paleobiology 42, 1–7.
Pedeticosaurus_leviseuri	Sinemurian	199.3	190.8	Peters, S. E. & McClennen, M. (2016) The Paleobiology Database application programming interface. Paleobiology 42, 1–7.
Pehuenchesuchus_enderi	Santonian	86.3	83.6	Peters, S. E. & McClennen, M. (2016) The Paleobiology Database application programming interface. Paleobiology 42, 1–7.
Peipehsuchus_teleorhinus	Berriasian – Albian	145	100.5	Peters, S. E. & McClennen, M. (2016) The Paleobiology Database application programming interface. Paleobiology 42, 1–7.
Peirosaurus_torminni	Maastrichtian	72.1	66	Peters, S. E. & McClennen, M. (2016) The Paleobiology Database application programming interface. Paleobiology 42, 1–7.
Pelagosaurus_typus	Toarcian	182.7	174.1	Peters, S. E. & McClennen, M. (2016) The Paleobiology Database application programming interface. Paleobiology 42, 1–7.
Penghusuchus_pani	Tortonian – Messinian	11.63	5.333	Peters, S. E. & McClennen, M. (2016) The Paleobiology Database application programming interface. Paleobiology 42, 1–7.
Pepesuchus_deiseae	Campanian – Maastrichtian	83.6	66	Peters, S. E. & McClennen, M. (2016) The Paleobiology Database application programming interface. Paleobiology 42, 1–7.
Pepesuchus_sp_MCT_1723_dash_R	Campanian – Maastrichtian	83.6	66	Geroto, C. F. C. & Bertini, R. J. (2019). New material of Pepesuchus (Crocodyliformes; Mesoeucrocodylia) from the Bauru Group: Implications about its phylogeny and the age of the Adamantina Formation. Zoological Journal of the Linnean Society, 185(2), 312–334. https://doi.org/10.1093/ZOOLINNEAN/ZLY037</div>
Pholidosaurus_meyeri	Berriasian	145	139.8	Peters, S. E. & McClennen, M. (2016) The Paleobiology Database application programming interface. Paleobiology 42, 1–7.
Pholidosaurus_milwardi	Turonian – Maastrichtian	93.9	66	Fortier, D. C. & Schultz, C. L. (2009). A new neosuchian crocodylomorph (Crocodyliformes, Mesoeucrocodylia) from the Early Cretaceous of north-east Brazil. Palaeontology, 52(5), 991–1007. https://doi.org/10.1111/J.1475-4983.2009.00894.X
Phosphatosaurus_gavialoides	Ypresian	56	47.8	Peters, S. E. & McClennen, M. (2016) The Paleobiology Database application programming interface. Paleobiology 42, 1–7.
Pietraroiasuchus_ormezzanoi	Albian	113	100.5	Peters, S. E. & McClennen, M. (2016) The Paleobiology Database application programming interface. Paleobiology 42, 1–7.
Piscogavialis_jugaliperforatus	Messinian	7.246	5.333	Peters, S. E. & McClennen, M. (2016) The Paleobiology Database application programming interface. Paleobiology 42, 1–7.
Pissarrachampsa_sera	Campanian – Maastrichtian	83.6	66	Peters, S. E. & McClennen, M. (2016) The Paleobiology Database application programming interface. Paleobiology 42, 1–7.
Planocrania_datangensis	Selandian	61.6	59.2	Peters, S. E. & McClennen, M. (2016) The Paleobiology Database application programming interface. Paleobiology 42, 1–7.
Planocrania_hengdongensis	Thanetian	59.2	56	Peters, S. E. & McClennen, M. (2016) The Paleobiology Database application programming interface. Paleobiology 42, 1–7.
Platysuchus_multicrobiculatus	Toarcian	182.7	174.1	Peters, S. E. & McClennen, M. (2016) The Paleobiology Database application programming interface. Paleobiology 42, 1–7.
Plesiosuchus_manselii	Tithonian	152.1	145	Peters, S. E. & McClennen, M. (2016) The Paleobiology Database application programming interface. Paleobiology 42, 1–7.
Polesinesuchus_aurelioi	Carnian – Norian	237	208.5	Peters, S. E. & McClennen, M. (2016) The Paleobiology Database application programming interface. Paleobiology 42, 1–7.
Polonosuchus_silesiacus	Carnian – Norian	237	208.5	Peters, S. E. & McClennen, M. (2016) The Paleobiology Database application programming interface. Paleobiology 42, 1–7.
Poposaurus_gracilis	Norian	227	208.5	Peters, S. E. & McClennen, M. (2016) The Paleobiology Database application programming interface. Paleobiology 42, 1–7.
Poposaurus_langstoni	Norian	227	208.5	Peters, S. E. & McClennen, M. (2016) The Paleobiology Database application programming interface. Paleobiology 42, 1–7.
Prestosuchus_chiniquensis	Ladinian – Carnian	242	227	Peters, S. E. & McClennen, M. (2016) The Paleobiology Database application programming interface. Paleobiology 42, 1–7.
Procaimanoidea_kayi	Ypresian – Lutetian	56	41.2	Peters, S. E. & McClennen, M. (2016) The Paleobiology Database application programming interface. Paleobiology 42, 1–7.
Procaimanoidea_utahensis	Lutetian	47.8	41.2	Peters, S. E. & McClennen, M. (2016) The Paleobiology Database application programming interface. Paleobiology 42, 1–7.
Prodiplocynodon_langi	Maastrichtian	72.1	66	Peters, S. E. & McClennen, M. (2016) The Paleobiology Database application programming interface. Paleobiology 42, 1–7.
Protome_batalaria	Norian	227	208.5	Peters, S. E. & McClennen, M. (2016) The Paleobiology Database application programming interface. Paleobiology 42, 1–7.
Protosuchus_haughtoni	Hettangian	201.3	199.3	Peters, S. E. & McClennen, M. (2016) The Paleobiology Database application programming interface. Paleobiology 42, 1–7.
Protosuchus_micmac	Hettangian	201.3	199.3	Peters, S. E. & McClennen, M. (2016) The Paleobiology Database application programming interface. Paleobiology 42, 1–7.
Pseudhesperosuchus_jachaleri	Norian	227	208.5	Peters, S. E. & McClennen, M. (2016) The Paleobiology Database application programming interface. Paleobiology 42, 1–7.
Purranisaurus_potens	Tithonian	152.1	145	Peters, S. E. & McClennen, M. (2016) The Paleobiology Database application programming interface. Paleobiology 42, 1–7.
Purussaurus_brasiliensis	Tortonian – Messinian	11.63	5.333	Peters, S. E. & McClennen, M. (2016) The Paleobiology Database application programming interface. Paleobiology 42, 1–7.
Purussaurus_mirandai	Tortonian – Messinian	11.63	5.333	Peters, S. E. & McClennen, M. (2016) The Paleobiology Database application programming interface. Paleobiology 42, 1–7.
Purussaurus_neivensis	Serravallian	13.82	11.63	Peters, S. E. & McClennen, M. (2016) The Paleobiology Database application programming interface. Paleobiology 42, 1–7.
Qianosuchus_mixtus	Anisian	247.2	242	Peters, S. E. & McClennen, M. (2016) The Paleobiology Database application programming interface. Paleobiology 42, 1–7.
Quinkana_babarra	Zanclean	5.333	3.6	Peters, S. E. & McClennen, M. (2016) The Paleobiology Database application programming interface. Paleobiology 42, 1–7.
Quinkana_fortirostrum	Gelasian – Late Pleistocene	2.58	0.012	Peters, S. E. & McClennen, M. (2016) The Paleobiology Database application programming interface. Paleobiology 42, 1–7.
Rauisuchus_tiradentes	Carnian – Norian	237	208.5	Peters, S. E. & McClennen, M. (2016) The Paleobiology Database application programming interface. Paleobiology 42, 1–7.
Redondasaurus_bermani	Rhaetian	208.5	201.3	Peters, S. E. & McClennen, M. (2016) The Paleobiology Database application programming interface. Paleobiology 42, 1–7.
Redondasaurus_gregorii	Norian	227	208.5	Peters, S. E. & McClennen, M. (2016) The Paleobiology Database application programming interface. Paleobiology 42, 1–7.
Redondasuchus_reseri	Norian	227	208.5	Peters, S. E. & McClennen, M. (2016) The Paleobiology Database application programming interface. Paleobiology 42, 1–7.
Redondasuchus_rineharti	Norian	227	208.5	Peters, S. E. & McClennen, M. (2016) The Paleobiology Database application programming interface. Paleobiology 42, 1–7.
Redondavenator_quayensis	Norian	227	208.5	Peters, S. E. & McClennen, M. (2016) The Paleobiology Database application programming interface. Paleobiology 42, 1–7.
Revueltosaurus_callenderi	Norian	227	208.5	Peters, S. E. & McClennen, M. (2016) The Paleobiology Database application programming interface. Paleobiology 42, 1–7.
Revueltosaurus_hunti	Norian	227	208.5	Peters, S. E. & McClennen, M. (2016) The Paleobiology Database application programming interface. Paleobiology 42, 1–7.
Rhabdognathus_acutirostris	Ypresian	56	47.8	Buffetaut, É. (1978). Les Dyrosauridae (Crocodylia, Mesosuchia) des phosphates de l’Eocène inférieur de Tunisie : Dyrosaurus, Rhabdognatus, Phospliatosaurus. Géologie Méditerranéenne, 5(2), 237–255. https://doi.org/10.3406/GEOLM.1978.1046
Rhabdognathus_aslerensis	Maastrichtian	72.1	66	Peters, S. E. & McClennen, M. (2016) The Paleobiology Database application programming interface. Paleobiology 42, 1–7.
Rhacheosaurus_gracilis	Tithonian	152.1	145	Peters, S. E. & McClennen, M. (2016) The Paleobiology Database application programming interface. Paleobiology 42, 1–7.
Rimasuchus_lloydi	Zanclean – Piacenzian	5.333	2.58	Peters, S. E. & McClennen, M. (2016) The Paleobiology Database application programming interface. Paleobiology 42, 1–7.
Rioarribasuchus_chamaensis	Norian	227	208.5	Peters, S. E. & McClennen, M. (2016) The Paleobiology Database application programming interface. Paleobiology 42, 1–7.
Riojasuchus_tenuisceps	Norian	227	208.5	Peters, S. E. & McClennen, M. (2016) The Paleobiology Database application programming interface. Paleobiology 42, 1–7.
Rugosuchus_nonganensis	Turonian – Santonian	93.9	83.6	Peters, S. E. & McClennen, M. (2016) The Paleobiology Database application programming interface. Paleobiology 42, 1–7.
Rutiodon_carolinensis	Norian	227	208.5	Peters, S. E. & McClennen, M. (2016) The Paleobiology Database application programming interface. Paleobiology 42, 1–7.
Sabinosuchus_coahuilensis	Maastrichtian	72.1	66	Peters, S. E. & McClennen, M. (2016) The Paleobiology Database application programming interface. Paleobiology 42, 1–7.
Sabresuchus_ibericus	Barremian	129.4	125	Peters, S. E. & McClennen, M. (2016) The Paleobiology Database application programming interface. Paleobiology 42, 1–7.
Sabresuchus_sympiestodon	Maastrichtian	72.1	66	Peters, S. E. & McClennen, M. (2016) The Paleobiology Database application programming interface. Paleobiology 42, 1–7.
Sahitisuchus_fluminensis	Thanetian	59.2	56	Peters, S. E. & McClennen, M. (2016) The Paleobiology Database application programming interface. Paleobiology 42, 1–7.
Saltoposuchus_connectens	Norian	227	208.5	Peters, S. E. & McClennen, M. (2016) The Paleobiology Database application programming interface. Paleobiology 42, 1–7.
Sarcosuchus_hartti	Aptian	125	113	Peters, S. E. & McClennen, M. (2016) The Paleobiology Database application programming interface. Paleobiology 42, 1–7.
Sarcosuchus_imperator	Albian – Cenomanian	113	93.9	Peters, S. E. & McClennen, M. (2016) The Paleobiology Database application programming interface. Paleobiology 42, 1–7.
Saurosuchus_galilei	Carnian – Norian	237	208.5	Peters, S. E. & McClennen, M. (2016) The Paleobiology Database application programming interface. Paleobiology 42, 1–7.
Saurosuchus_sp_SJM_PV_32_slash_24	Carnian	237	227	Parrish, J. M. (1993). Phylogeny of the Crocodylotarsi, with Reference to Archosaurian and Crurotarsan Monophyly. Journal of Vertebrate Paleontology, 13(3), 287–308.
Scutarx_deltatylus	Norian	227	208.5	Peters, S. E. & McClennen, M. (2016) The Paleobiology Database application programming interface. Paleobiology 42, 1–7.
Sebecia_indet_SMNS_81977	Aptian – Albian	125	100.5	de Andrade, M. B., Edmonds, R., Benton, M. J. & Schouten, R. (2011). A new Berriasian species of Goniopholis (Mesoeucrocodylia, Neosuchia) from England, and a review of the genus. Zoological Journal of the Linnean Society, 163(S1), 66–108. https://doi.org/10.1111/J.1096-3642.2011.00709.X
Sebecus_huilensis	Serravallian	13.82	11.63	Peters, S. E. & McClennen, M. (2016) The Paleobiology Database application programming interface. Paleobiology 42, 1–7.
Sebecus_icaeorhinus	Lutetian – Bartonian	47.8	37.8	Peters, S. E. & McClennen, M. (2016) The Paleobiology Database application programming interface. Paleobiology 42, 1–7.
Sebecus_querejazus	Danian	66	61.6	Peters, S. E. & McClennen, M. (2016) The Paleobiology Database application programming interface. Paleobiology 42, 1–7.
Sebecus_sp_PVL_6385	Lutetian – Bartonian	47.8	37.8	Powell, J., Babot, J., García-López, D., Deraco, V. & Herrera, C. (2011). Eocene vertebrates of northwestern Argentina: annotated list.
Shamosuchus_djadochtaensis	Campanian	83.6	72.1	Peters, S. E. & McClennen, M. (2016) The Paleobiology Database application programming interface. Paleobiology 42, 1–7.
Shamosuchus_gradilifrons	Maastrichtian	72.1	66	Peters, S. E. & McClennen, M. (2016) The Paleobiology Database application programming interface. Paleobiology 42, 1–7.
Shamosuchus_major	Cenomanian – Santonian	100.5	83.6	Turner, A. H. (2015). A Review of Shamosuchus and Paralligator (Crocodyliformes, Neosuchia) from the Cretaceous of Asia. PLOS ONE, 10(2), e0118116. https://doi.org/10.1371/JOURNAL.PONE.0118116
Shantungosuchus_chuhsienensis	Berriasian – Valanginian	145	132.9	Peters, S. E. & McClennen, M. (2016) The Paleobiology Database application programming interface. Paleobiology 42, 1–7.
Shantungosuchus_hangjinensis	Valanginian – Hauterivian	132.9	129.4	Peters, S. E. & McClennen, M. (2016) The Paleobiology Database application programming interface. Paleobiology 42, 1–7.
Shartegosuchus_asperopalatum	Tithonian	152.1	145	Peters, S. E. & McClennen, M. (2016) The Paleobiology Database application programming interface. Paleobiology 42, 1–7.
Shuvosaurus_inexpectatus	Norian	227	208.5	Peters, S. E. & McClennen, M. (2016) The Paleobiology Database application programming interface. Paleobiology 42, 1–7.
Siamosuchus_phuphokensis	Barremian – Aptian	129.4	113	Peters, S. E. & McClennen, M. (2016) The Paleobiology Database application programming interface. Paleobiology 42, 1–7.
Sichuanosuchus_huidongensis	Oxfordian	163.5	157.3	Peters, S. E. & McClennen, M. (2016) The Paleobiology Database application programming interface. Paleobiology 42, 1–7.
Sichuanosuchus_shuhanensis	Berriasian – Albian	145	100.5	Peters, S. E. & McClennen, M. (2016) The Paleobiology Database application programming interface. Paleobiology 42, 1–7.
Sierritasuchus_macalpini	Carnian – Norian	237	208.5	Peters, S. E. & McClennen, M. (2016) The Paleobiology Database application programming interface. Paleobiology 42, 1–7.
Sillosuchus_longicervix	Carnian	237	227	Peters, S. E. & McClennen, M. (2016) The Paleobiology Database application programming interface. Paleobiology 42, 1–7.
Simosuchus_clarki	Maastrichtian	72.1	66	Peters, S. E. & McClennen, M. (2016) The Paleobiology Database application programming interface. Paleobiology 42, 1–7.
Siquisiquesuchus_venezuelensis	Burdigalian	20.44	15.97	Peters, S. E. & McClennen, M. (2016) The Paleobiology Database application programming interface. Paleobiology 42, 1–7.
Smilosuchus_gregorii	Norian	227	208.5	Peters, S. E. & McClennen, M. (2016) The Paleobiology Database application programming interface. Paleobiology 42, 1–7.
Smilosuchus_lithodendrorum	Norian	227	208.5	Peters, S. E. & McClennen, M. (2016) The Paleobiology Database application programming interface. Paleobiology 42, 1–7.
Sphagesaurus_cf_huenei_DGM_dash_1411_dash_R	Campanian – Maastrichtian	83.6	66	Kellner, A. W. A., Campos, D. A., Riff, D. & de Andrade, M. B. (2011). A new crocodylomorph (Sphagesauridae, Notosuchia) with horn-like tubercles from Brazil. Zoological Journal of the Linnean Society, 163(S1), 57–65. https://doi.org/10.1111/J.1096-3642.2011.00712.X
Sphagesaurus_huenei	Campanian – Maastrichtian	83.6	66	Peters, S. E. & McClennen, M. (2016) The Paleobiology Database application programming interface. Paleobiology 42, 1–7.
Sphenosuchus_acutus	Hettangian	201.3	199.3	Peters, S. E. & McClennen, M. (2016) The Paleobiology Database application programming interface. Paleobiology 42, 1–7.
Stagonolepis_olenkae	Carnian – Norian	237	208.5	Peters, S. E. & McClennen, M. (2016) The Paleobiology Database application programming interface. Paleobiology 42, 1–7.
Stagonolepis_robertsoni	Carnian – Norian	237	208.5	Peters, S. E. & McClennen, M. (2016) The Paleobiology Database application programming interface. Paleobiology 42, 1–7.
Stagonosuchus_nyassicus	Anisian	247.2	242	Peters, S. E. & McClennen, M. (2016) The Paleobiology Database application programming interface. Paleobiology 42, 1–7.
Stagonosuchus_tanganyikaensis	Anisian	247.2	242	Peters, S. E. & McClennen, M. (2016) The Paleobiology Database application programming interface. Paleobiology 42, 1–7.
Stangerochampsa_mccabei	Maastrichtian	72.1	66	Peters, S. E. & McClennen, M. (2016) The Paleobiology Database application programming interface. Paleobiology 42, 1–7.
Steneosaurus_bollensis	Toarcian	182.7	174.1	Peters, S. E. & McClennen, M. (2016) The Paleobiology Database application programming interface. Paleobiology 42, 1–7.
Steneosaurus_boutilieri	Callovian	166.1	163.5	Peters, S. E. & McClennen, M. (2016) The Paleobiology Database application programming interface. Paleobiology 42, 1–7.
Steneosaurus_brevidens	Bathonian	168.3	166.1	Peters, S. E. & McClennen, M. (2016) The Paleobiology Database application programming interface. Paleobiology 42, 1–7.
Steneosaurus_brevior	Toarcian	182.7	174.1	Peters, S. E. & McClennen, M. (2016) The Paleobiology Database application programming interface. Paleobiology 42, 1–7.
Steneosaurus_durobrivensis	Callovian	166.1	163.5	Peters, S. E. & McClennen, M. (2016) The Paleobiology Database application programming interface. Paleobiology 42, 1–7.
Steneosaurus_edwardsi	Callovian – Oxfordian	166.1	157.3	Peters, S. E. & McClennen, M. (2016) The Paleobiology Database application programming interface. Paleobiology 42, 1–7.
Steneosaurus_gracilirostris	Toarcian	182.7	174.1	Peters, S. E. & McClennen, M. (2016) The Paleobiology Database application programming interface. Paleobiology 42, 1–7.
Steneosaurus_heberti	Oxfordian	163.5	157.3	Peters, S. E. & McClennen, M. (2016) The Paleobiology Database application programming interface. Paleobiology 42, 1–7.
Steneosaurus_larteti	Bathonian	168.3	166.1	Peters, S. E. & McClennen, M. (2016) The Paleobiology Database application programming interface. Paleobiology 42, 1–7.
Steneosaurus_leedsi	Callovian	166.1	163.5	Peters, S. E. & McClennen, M. (2016) The Paleobiology Database application programming interface. Paleobiology 42, 1–7.
Steneosaurus_megarhinus	Kimmeridgian	157.3	152.1	Foffa, D., Johnson, M. M., Young, M. T., Stee, L. & Brusatte, S. L. (2019). Revision of the late Jurassic deep-water teleosauroid crocodylomorph Teleosaurus megarhinus Hulke, 1871 and evidence of pelagic adaptations in teleosauroidea. PeerJ, 2019(4), e6646. https://doi.org/10.7717/PEERJ.6646/SUPP-3
Steneosaurus_pictaviensis	Oxfordian – Tithonian	163.5	145	Peters, S. E. & McClennen, M. (2016) The Paleobiology Database application programming interface. Paleobiology 42, 1–7.
Stenomyti_huangae	Norian – Rhaetian	227	201.3	Peters, S. E. & McClennen, M. (2016) The Paleobiology Database application programming interface. Paleobiology 42, 1–7.
Stolokrosuchus_lapparenti	Aptian – Albian	125	100.5	Peters, S. E. & McClennen, M. (2016) The Paleobiology Database application programming interface. Paleobiology 42, 1–7.
Stratiotosuchus_maxhechti	Campanian – Maastrichtian	83.6	66	Peters, S. E. & McClennen, M. (2016) The Paleobiology Database application programming interface. Paleobiology 42, 1–7.
Suchodus_durobrivensis	Callovian	166.1	163.5	Peters, S. E. & McClennen, M. (2016) The Paleobiology Database application programming interface. Paleobiology 42, 1–7.
Sunosuchus_cf_thailandicus_PIN_4174_dash_1	Tithonian	152.1	145	Halliday, T. J. D., Brandalise De Andrade, M., Benton, M. J. & Efimov, M. B. (2013). A Re-Evaluation of Goniopholidid Crocodylomorph Material from Central Asia: Biogeographic and Phylogenetic Implications. Acta Palaeontologica Polonica, 60(2), 291–312. https://doi.org/10.4202/APP.2013.0018
Sunosuchus_junggarensis	Oxfordian	163.5	157.3	Peters, S. E. & McClennen, M. (2016) The Paleobiology Database application programming interface. Paleobiology 42, 1–7.
Sunosuchus_miaoi	Bathonian – Callovian	168.3	163.5	Peters, S. E. & McClennen, M. (2016) The Paleobiology Database application programming interface. Paleobiology 42, 1–7.
Susisuchus_anatoceps	Albian	113	100.5	Peters, S. E. & McClennen, M. (2016) The Paleobiology Database application programming interface. Paleobiology 42, 1–7.
Susisuchus_jaguaribensis	Berriasian – Barremian	145	125	Peters, S. E. & McClennen, M. (2016) The Paleobiology Database application programming interface. Paleobiology 42, 1–7.
Tecovasuchus_chatterjeei	Norian	227	208.5	Peters, S. E. & McClennen, M. (2016) The Paleobiology Database application programming interface. Paleobiology 42, 1–7.
Teleidosaurus_calvadosii	Bajocian	170.3	168.3	Peters, S. E. & McClennen, M. (2016) The Paleobiology Database application programming interface. Paleobiology 42, 1–7.
Teleidosaurus_joberti	Bathonian	168.3	166.1	Peters, S. E. & McClennen, M. (2016) The Paleobiology Database application programming interface. Paleobiology 42, 1–7.
Teleosaurus_asthenodeirus	Kimmeridgian – Tithonian	157.3	145	Peters, S. E. & McClennen, M. (2016) The Paleobiology Database application programming interface. Paleobiology 42, 1–7.
Teleosaurus_brevior	Toarcian	182.7	174.1	Peters, S. E. & McClennen, M. (2016) The Paleobiology Database application programming interface. Paleobiology 42, 1–7.
Terminonaris_browni	Cenomanian – Turonian	100.5	89.8	Peters, S. E. & McClennen, M. (2016) The Paleobiology Database application programming interface. Paleobiology 42, 1–7.
Terminonaris_robusta	Turonian	93.9	89.8	Peters, S. E. & McClennen, M. (2016) The Paleobiology Database application programming interface. Paleobiology 42, 1–7.
Terrestrisuchus_gracilis	Rhaetian	208.5	201.3	Peters, S. E. & McClennen, M. (2016) The Paleobiology Database application programming interface. Paleobiology 42, 1–7.
Thecachampsa_antiquus	Tortonian – Zanclean	11.63	3.6	Peters, S. E. & McClennen, M. (2016) The Paleobiology Database application programming interface. Paleobiology 42, 1–7.
Thecachampsa_carolinensis	Chattian	27.82	23.03	Peters, S. E. & McClennen, M. (2016) The Paleobiology Database application programming interface. Paleobiology 42, 1–7.
Thecachampsa_sericodon	Tortonian – Zanclean	11.63	3.6	Peters, S. E. & McClennen, M. (2016) The Paleobiology Database application programming interface. Paleobiology 42, 1–7.
Theriosuchus_grandinaris	Barremian	129.4	113	Peters, S. E. & McClennen, M. (2016) The Paleobiology Database application programming interface. Paleobiology 42, 1–7.
Theriosuchus_pusillus	Berriasian	145	139.8	Peters, S. E. & McClennen, M. (2016) The Paleobiology Database application programming interface. Paleobiology 42, 1–7.
Ticinosuchus_ferox	Anisian	247.2	242	Peters, S. E. & McClennen, M. (2016) The Paleobiology Database application programming interface. Paleobiology 42, 1–7.
Tikisuchus_romeri	Carnian	237	227	Peters, S. E. & McClennen, M. (2016) The Paleobiology Database application programming interface. Paleobiology 42, 1–7.
Tomistoma_coppensi	Zanclean – Piacenzian	5.333	2.58	Peters, S. E. & McClennen, M. (2016) The Paleobiology Database application programming interface. Paleobiology 42, 1–7.
Tomistoma_schlegelii	Holocene	0	0	Peters, S. E. & McClennen, M. (2016) The Paleobiology Database application programming interface. Paleobiology 42, 1–7.
Torvoneustes_carpenteri	Kimmeridgian	157.3	152.1	Peters, S. E. & McClennen, M. (2016) The Paleobiology Database application programming interface. Paleobiology 42, 1–7.
Torvoneustes_coryphaeus	Kimmeridgian	157.3	152.1	Peters, S. E. & McClennen, M. (2016) The Paleobiology Database application programming interface. Paleobiology 42, 1–7.
Torvoneustes_mexicanus	Oxfordian – Tithonian	163.5	145	Peters, S. E. & McClennen, M. (2016) The Paleobiology Database application programming interface. Paleobiology 42, 1–7.
Toyotamaphimeia_machikanensis	Middle Pleistocene	0.781	0.126	Aoki, R. (1983). A New Generic Allocation of Tomistoma machikanense, a Fossil Crocodilian from the Pleistocene of Japan. Copeia, 1983(1), 89. https://doi.org/10.2307/1444701
Trialestes_romeri	Carnian	237	227	Peters, S. E. & McClennen, M. (2016) The Paleobiology Database application programming interface. Paleobiology 42, 1–7.
Trilophosuchus_rackhami	Langhian – Serravallian	15.97	11.63	Peters, S. E. & McClennen, M. (2016) The Paleobiology Database application programming interface. Paleobiology 42, 1–7.
Tsoabichi_greenriverensis	Ypresian	56	47.8	Peters, S. E. & McClennen, M. (2016) The Paleobiology Database application programming interface. Paleobiology 42, 1–7.
Turcosuchus_okani	Barremian	129.4	125	Peters, S. E. & McClennen, M. (2016) The Paleobiology Database application programming interface. Paleobiology 42, 1–7.
Turfanosuchus_dabanensis	Anisian	247.2	242	Peters, S. E. & McClennen, M. (2016) The Paleobiology Database application programming interface. Paleobiology 42, 1–7.
Typothorax_coccinarum	Rhaetian	208.5	201.3	Peters, S. E. & McClennen, M. (2016) The Paleobiology Database application programming interface. Paleobiology 42, 1–7.
Tyrannoneustes_lythrodectikos	Callovian	166.1	163.5	Peters, S. E. & McClennen, M. (2016) The Paleobiology Database application programming interface. Paleobiology 42, 1–7.
Unasuchus_reginae	Barremian	129.4	125	Peters, S. E. & McClennen, M. (2016) The Paleobiology Database application programming interface. Paleobiology 42, 1–7.
Uruguaysuchus_aznarezi	Aptian – Santonian	125	83.6	Peters, S. E. & McClennen, M. (2016) The Paleobiology Database application programming interface. Paleobiology 42, 1–7.
Vectisuchus_leptognathus	Barremian	129.4	125	Peters, S. E. & McClennen, M. (2016) The Paleobiology Database application programming interface. Paleobiology 42, 1–7.
Venaticosuchus_rusconii	Carnian	237	227	Peters, S. E. & McClennen, M. (2016) The Paleobiology Database application programming interface. Paleobiology 42, 1–7.
Vivaron_haydeni	Norian	227	208.5	Peters, S. E. & McClennen, M. (2016) The Paleobiology Database application programming interface. Paleobiology 42, 1–7.
Voay_robustus	Holocene	0.0117	0	Peters, S. E. & McClennen, M. (2016) The Paleobiology Database application programming interface. Paleobiology 42, 1–7.
Vytshegdosuchus_zheshartensis	Olenekian	251.2	247.2	Peters, S. E. & McClennen, M. (2016) The Paleobiology Database application programming interface. Paleobiology 42, 1–7.
Wannaganosuchus_brachymanus	Selandian – Thanetian	61.6	56	Peters, S. E. & McClennen, M. (2016) The Paleobiology Database application programming interface. Paleobiology 42, 1–7.
Wannchampsus_kirpachi	Aptian	125	113	Peters, S. E. & McClennen, M. (2016) The Paleobiology Database application programming interface. Paleobiology 42, 1–7.
Wannia_scurriensis	Carnian – Norian	237	208.5	Peters, S. E. & McClennen, M. (2016) The Paleobiology Database application programming interface. Paleobiology 42, 1–7.
Wargosuchus_australis	Santonian	86.3	83.6	Peters, S. E. & McClennen, M. (2016) The Paleobiology Database application programming interface. Paleobiology 42, 1–7.
Xilousuchus_sapingensis	Olenekian – Anisian	251.2	242	Peters, S. E. & McClennen, M. (2016) The Paleobiology Database application programming interface. Paleobiology 42, 1–7.
Yacarerani_boliviensis	Turonian – Santonian	93.9	83.6	Peters, S. E. & McClennen, M. (2016) The Paleobiology Database application programming interface. Paleobiology 42, 1–7.
Yonghesuchus_sangbiensis	Ladinian – Carnian	242	227	Peters, S. E. & McClennen, M. (2016) The Paleobiology Database application programming interface. Paleobiology 42, 1–7.
Youngosuchus_sinensis	Anisian	247.2	242	Peters, S. E. & McClennen, M. (2016) The Paleobiology Database application programming interface. Paleobiology 42, 1–7.
Zaraasuchus_shepardi	Campanian	83.6	72.1	Peters, S. E. & McClennen, M. (2016) The Paleobiology Database application programming interface. Paleobiology 42, 1–7.
Zoneait_nargorum	Aalenian – Bajocian	174.1	168.3	Peters, S. E. & McClennen, M. (2016) The Paleobiology Database application programming interface. Paleobiology 42, 1–7.
Zosuchus_davidsoni	Campanian	83.6	72.1	Peters, S. E. & McClennen, M. (2016) The Paleobiology Database application programming interface. Paleobiology 42, 1–7.

## Sheet: Habitat_classification
Taxon	Habitat	Source
Acaenasuchus_geoffreyi	Terrestrial	Desojo, J. B., Heckert, A. B., Martz, J. W., Parker, W. G., Schoch, R. R., Small, B. J. & Sulej, T. 2013. Aetosauria: a clade of armoured pseudosuchians from the Upper Triassic continental beds. Geological Society, London, Special Publications, 3791, 203–239. https://doi.org/10.1144/SP379.17
Adamanasuchus_eisenhardtae	Terrestrial	Desojo, J. B., Heckert, A. B., Martz, J. W., Parker, W. G., Schoch, R. R., Small, B. J. & Sulej, T. 2013. Aetosauria: a clade of armoured pseudosuchians from the Upper Triassic continental beds. Geological Society, London, Special Publications, 3791, 203–239. https://doi.org/10.1144/SP379.17
Adamantinasuchus_navae	Terrestrial	Carvalho, I. de S., de Gasparini, Z. B., Salgado, L., de Vasconcellos, F. M. & Marinho, T. da S. 2010. Climate’s role in the distribution of the Cretaceous terrestrial Crocodyliformes throughout Gondwana. Palaeogeography, Palaeoclimatology, Palaeoecology, 2972, 252–262. https://doi.org/10.1016/J.PALAEO.2010.08.003
Adzhosuchus_fuscus	Terrestrial	Clark, J. M. 2011. A new shartegosuchid crocodyliform from the Upper Jurassic Morrison Formation of western Colorado. Zoological Journal of the Linnean Society, 1631, 152–172. https://doi.org/10.1111/J.1096-3642.2011.00719.X
Aetobarbakinoides_brasiliensis	Terrestrial	Desojo, J. B., Heckert, A. B., Martz, J. W., Parker, W. G., Schoch, R. R., Small, B. J. & Sulej, T. 2013. Aetosauria: a clade of armoured pseudosuchians from the Upper Triassic continental beds. Geological Society, London, Special Publications, 3791, 203–239. https://doi.org/10.1144/SP379.17
Aetosauroides_scagliai	Terrestrial	Desojo, J. B., Heckert, A. B., Martz, J. W., Parker, W. G., Schoch, R. R., Small, B. J. & Sulej, T. 2013. Aetosauria: a clade of armoured pseudosuchians from the Upper Triassic continental beds. Geological Society, London, Special Publications, 3791, 203–239. https://doi.org/10.1144/SP379.17
Aetosaurus_ferratus	Terrestrial	Desojo, J. B., Heckert, A. B., Martz, J. W., Parker, W. G., Schoch, R. R., Small, B. J. & Sulej, T. 2013. Aetosauria: a clade of armoured pseudosuchians from the Upper Triassic continental beds. Geological Society, London, Special Publications, 3791, 203–239. https://doi.org/10.1144/SP379.17
Almadasuchus_figarii	Terrestrial	Irmis, R. B., Nesbitt, S. J. & Sues, H. D. (2013). Early Crocodylomorpha. Geological Society, London, Special Publications, 379(1), 275–302. https://doi.org/10.1144/SP379.24
Anatosuchus_minor	Terrestrial	Sereno, P. C. & Larsson, H. C. E. (2009). Cretaceous Crocodyliforms from the Sahara. Zookeys, 29, 1–143. https://doi.org/10.3897/zookeys.28.325
Apachesuchus_heckerti	Terrestrial	Desojo, J. B., Heckert, A. B., Martz, J. W., Parker, W. G., Schoch, R. R., Small, B. J. & Sulej, T. 2013. Aetosauria: a clade of armoured pseudosuchians from the Upper Triassic continental beds. Geological Society, London, Special Publications, 3791, 203–239. https://doi.org/10.1144/SP379.17
Apatosuchus_orbitoangulatus	Terrestrial	Nesbitt, S. J., Brusatte, S. L., Desojo, J. B., Liparini, A., de França, M. A. G., Weinbaum, J. C. & Gower, D. J. (2013). Rauisuchia. Geological Society, London, Special Publications, 379(1), 241–274. https://doi.org/10.1144/SP379.1
Aplestosuchus_sordidus	Terrestrial	Carvalho, I. de S., de Gasparini, Z. B., Salgado, L., de Vasconcellos, F. M. & Marinho, T. da S. 2010. Climate’s role in the distribution of the Cretaceous terrestrial Crocodyliformes throughout Gondwana. Palaeogeography, Palaeoclimatology, Palaeoecology, 2972, 252–262. https://doi.org/10.1016/J.PALAEO.2010.08.003
Araripesuchus_buitreraensis	Terrestrial	Carvalho, I. de S., de Gasparini, Z. B., Salgado, L., de Vasconcellos, F. M. & Marinho, T. da S. 2010. Climate’s role in the distribution of the Cretaceous terrestrial Crocodyliformes throughout Gondwana. Palaeogeography, Palaeoclimatology, Palaeoecology, 2972, 252–262. https://doi.org/10.1016/J.PALAEO.2010.08.003
Araripesuchus_gomesii	Terrestrial	Carvalho, I. de S., de Gasparini, Z. B., Salgado, L., de Vasconcellos, F. M. & Marinho, T. da S. 2010. Climate’s role in the distribution of the Cretaceous terrestrial Crocodyliformes throughout Gondwana. Palaeogeography, Palaeoclimatology, Palaeoecology, 2972, 252–262. https://doi.org/10.1016/J.PALAEO.2010.08.003
Araripesuchus_patagonicus	Terrestrial	Carvalho, I. de S., de Gasparini, Z. B., Salgado, L., de Vasconcellos, F. M. & Marinho, T. da S. 2010. Climate’s role in the distribution of the Cretaceous terrestrial Crocodyliformes throughout Gondwana. Palaeogeography, Palaeoclimatology, Palaeoecology, 2972, 252–262. https://doi.org/10.1016/J.PALAEO.2010.08.003
Araripesuchus_rattoides	Terrestrial	Carvalho, I. de S., de Gasparini, Z. B., Salgado, L., de Vasconcellos, F. M. & Marinho, T. da S. 2010. Climate’s role in the distribution of the Cretaceous terrestrial Crocodyliformes throughout Gondwana. Palaeogeography, Palaeoclimatology, Palaeoecology, 2972, 252–262. https://doi.org/10.1016/J.PALAEO.2010.08.003
Araripesuchus_tsangatsangana	Terrestrial	Carvalho, I. de S., de Gasparini, Z. B., Salgado, L., de Vasconcellos, F. M. & Marinho, T. da S. 2010. Climate’s role in the distribution of the Cretaceous terrestrial Crocodyliformes throughout Gondwana. Palaeogeography, Palaeoclimatology, Palaeoecology, 2972, 252–262. https://doi.org/10.1016/J.PALAEO.2010.08.003
Araripesuchus_wegeneri	Terrestrial	Clarac, F., de Buffrénil, V., Brochu, C. & Cubo, J. (2017). The evolution of bone ornamentation in Pseudosuchia: morphological constraints versus ecological adaptation. Biological Journal of the Linnean Society, 121(2), 395–408. https://doi.org/10.1093/BIOLINNEAN/BLW034
Arganasuchus_dutuiti	Terrestrial	Nesbitt, S. J., Brusatte, S. L., Desojo, J. B., Liparini, A., de França, M. A. G., Weinbaum, J. C. & Gower, D. J. (2013). Rauisuchia. Geological Society, London, Special Publications, 379(1), 241–274. https://doi.org/10.1144/SP379.1
Arizonasaurus_babbitti	Terrestrial	Nesbitt, S. J., Brusatte, S. L., Desojo, J. B., Liparini, A., de França, M. A. G., Weinbaum, J. C. & Gower, D. J. (2013). Rauisuchia. Geological Society, London, Special Publications, 379(1), 241–274. https://doi.org/10.1144/SP379.1
Armadillosuchus_arrudai	Terrestrial	Carvalho, I. de S., de Gasparini, Z. B., Salgado, L., de Vasconcellos, F. M. & Marinho, T. da S. 2010. Climate’s role in the distribution of the Cretaceous terrestrial Crocodyliformes throughout Gondwana. Palaeogeography, Palaeoclimatology, Palaeoecology, 2972, 252–262. https://doi.org/10.1016/J.PALAEO.2010.08.003
Ayllusuchus_fernandezi	Terrestrial	Carvalho, I. de S., de Gasparini, Z. B., Salgado, L., de Vasconcellos, F. M. & Marinho, T. da S. 2010. Climate’s role in the distribution of the Cretaceous terrestrial Crocodyliformes throughout Gondwana. Palaeogeography, Palaeoclimatology, Palaeoecology, 2972, 252–262. https://doi.org/10.1016/J.PALAEO.2010.08.003
Barcinosuchus_gradilis	Terrestrial	Carvalho, I. de S., de Gasparini, Z. B., Salgado, L., de Vasconcellos, F. M. & Marinho, T. da S. 2010. Climate’s role in the distribution of the Cretaceous terrestrial Crocodyliformes throughout Gondwana. Palaeogeography, Palaeoclimatology, Palaeoecology, 2972, 252–262. https://doi.org/10.1016/J.PALAEO.2010.08.003
Barinasuchus_arveloi	Terrestrial	Carvalho, I. de S., de Gasparini, Z. B., Salgado, L., de Vasconcellos, F. M. & Marinho, T. da S. 2010. Climate’s role in the distribution of the Cretaceous terrestrial Crocodyliformes throughout Gondwana. Palaeogeography, Palaeoclimatology, Palaeoecology, 2972, 252–262. https://doi.org/10.1016/J.PALAEO.2010.08.003
Barreirosuchus_franciscoi	Terrestrial	Carvalho, I. de S., de Gasparini, Z. B., Salgado, L., de Vasconcellos, F. M. & Marinho, T. da S. 2010. Climate’s role in the distribution of the Cretaceous terrestrial Crocodyliformes throughout Gondwana. Palaeogeography, Palaeoclimatology, Palaeoecology, 2972, 252–262. https://doi.org/10.1016/J.PALAEO.2010.08.003
Batrachotomus_kupferzellensis	Terrestrial	Nesbitt, S. J., Brusatte, S. L., Desojo, J. B., Liparini, A., de França, M. A. G., Weinbaum, J. C. & Gower, D. J. (2013). Rauisuchia. Geological Society, London, Special Publications, 379(1), 241–274. https://doi.org/10.1144/SP379.1
Baurusuchus_albertoi	Terrestrial	Carvalho, I. de S., de Gasparini, Z. B., Salgado, L., de Vasconcellos, F. M. & Marinho, T. da S. 2010. Climate’s role in the distribution of the Cretaceous terrestrial Crocodyliformes throughout Gondwana. Palaeogeography, Palaeoclimatology, Palaeoecology, 2972, 252–262. https://doi.org/10.1016/J.PALAEO.2010.08.003
Baurusuchus_pachecoi	Terrestrial	Carvalho, I. de S., de Gasparini, Z. B., Salgado, L., de Vasconcellos, F. M. & Marinho, T. da S. 2010. Climate’s role in the distribution of the Cretaceous terrestrial Crocodyliformes throughout Gondwana. Palaeogeography, Palaeoclimatology, Palaeoecology, 2972, 252–262. https://doi.org/10.1016/J.PALAEO.2010.08.003
Baurusuchus_salgadoensis	Terrestrial	Carvalho, I. de S., de Gasparini, Z. B., Salgado, L., de Vasconcellos, F. M. & Marinho, T. da S. 2010. Climate’s role in the distribution of the Cretaceous terrestrial Crocodyliformes throughout Gondwana. Palaeogeography, Palaeoclimatology, Palaeoecology, 2972, 252–262. https://doi.org/10.1016/J.PALAEO.2010.08.003
Bergisuchus_dietrichbergi	Terrestrial	Carvalho, I. de S., de Gasparini, Z. B., Salgado, L., de Vasconcellos, F. M. & Marinho, T. da S. 2010. Climate’s role in the distribution of the Cretaceous terrestrial Crocodyliformes throughout Gondwana. Palaeogeography, Palaeoclimatology, Palaeoecology, 2972, 252–262. https://doi.org/10.1016/J.PALAEO.2010.08.003
Boverisuchus_magnifrons	Terrestrial	Mannion, P. D., Benson, R. B. J., Carrano, M. T., Tennant, J. P., Judd, J. & Butler, R. J. 2015. Climate constrains the evolutionary history and biodiversity of crocodylians. Nature Communications, 61, 1–9. https://doi.org/10.1038/ncomms9438
Boverisuchus_vorax	Terrestrial	Mannion, P. D., Benson, R. B. J., Carrano, M. T., Tennant, J. P., Judd, J. & Butler, R. J. 2015. Climate constrains the evolutionary history and biodiversity of crocodylians. Nature Communications, 61, 1–9. https://doi.org/10.1038/ncomms9438
Bretesuchus_bonapartei	Terrestrial	Carvalho, I. de S., de Gasparini, Z. B., Salgado, L., de Vasconcellos, F. M. & Marinho, T. da S. 2010. Climate’s role in the distribution of the Cretaceous terrestrial Crocodyliformes throughout Gondwana. Palaeogeography, Palaeoclimatology, Palaeoecology, 2972, 252–262. https://doi.org/10.1016/J.PALAEO.2010.08.003
Bromsgroveia_walkeri	Terrestrial	Nesbitt, S. J., Brusatte, S. L., Desojo, J. B., Liparini, A., de França, M. A. G., Weinbaum, J. C. & Gower, D. J. (2013). Rauisuchia. Geological Society, London, Special Publications, 379(1), 241–274. https://doi.org/10.1144/SP379.1
Bystrowisuchus_flerovi	Terrestrial	Nesbitt, S. J., Brusatte, S. L., Desojo, J. B., Liparini, A., de França, M. A. G., Weinbaum, J. C. & Gower, D. J. (2013). Rauisuchia. Geological Society, London, Special Publications, 379(1), 241–274. https://doi.org/10.1144/SP379.1
Caipirasuchus_montealtensis	Terrestrial	Carvalho, I. de S., de Gasparini, Z. B., Salgado, L., de Vasconcellos, F. M. & Marinho, T. da S. 2010. Climate’s role in the distribution of the Cretaceous terrestrial Crocodyliformes throughout Gondwana. Palaeogeography, Palaeoclimatology, Palaeoecology, 2972, 252–262. https://doi.org/10.1016/J.PALAEO.2010.08.003
Caipirasuchus_paulistanus	Terrestrial	Carvalho, I. de S., de Gasparini, Z. B., Salgado, L., de Vasconcellos, F. M. & Marinho, T. da S. 2010. Climate’s role in the distribution of the Cretaceous terrestrial Crocodyliformes throughout Gondwana. Palaeogeography, Palaeoclimatology, Palaeoecology, 2972, 252–262. https://doi.org/10.1016/J.PALAEO.2010.08.003
Caipirasuchus_stenognathus	Terrestrial	Carvalho, I. de S., de Gasparini, Z. B., Salgado, L., de Vasconcellos, F. M. & Marinho, T. da S. 2010. Climate’s role in the distribution of the Cretaceous terrestrial Crocodyliformes throughout Gondwana. Palaeogeography, Palaeoclimatology, Palaeoecology, 2972, 252–262. https://doi.org/10.1016/J.PALAEO.2010.08.003
Calsoyasuchus_valliceps	Terrestrial	Mannion, P. D., Benson, R. B. J., Carrano, M. T., Tennant, J. P., Judd, J. & Butler, R. J. 2015. Climate constrains the evolutionary history and biodiversity of crocodylians. Nature Communications, 61, 1–9. https://doi.org/10.1038/ncomms9438
Calyptosuchus_wellesi	Terrestrial	Desojo, J. B., Heckert, A. B., Martz, J. W., Parker, W. G., Schoch, R. R., Small, B. J. & Sulej, T. 2013. Aetosauria: a clade of armoured pseudosuchians from the Upper Triassic continental beds. Geological Society, London, Special Publications, 3791, 203–239. https://doi.org/10.1144/SP379.17
Campinasuchus_dinizi	Terrestrial	Carvalho, I. de S., de Gasparini, Z. B., Salgado, L., de Vasconcellos, F. M. & Marinho, T. da S. 2010. Climate’s role in the distribution of the Cretaceous terrestrial Crocodyliformes throughout Gondwana. Palaeogeography, Palaeoclimatology, Palaeoecology, 2972, 252–262. https://doi.org/10.1016/J.PALAEO.2010.08.003
Candidodon_itapecuruense	Terrestrial	Carvalho, I. de S., de Gasparini, Z. B., Salgado, L., de Vasconcellos, F. M. & Marinho, T. da S. 2010. Climate’s role in the distribution of the Cretaceous terrestrial Crocodyliformes throughout Gondwana. Palaeogeography, Palaeoclimatology, Palaeoecology, 2972, 252–262. https://doi.org/10.1016/J.PALAEO.2010.08.003
Caririsuchus_camposi	Terrestrial	Carvalho, I. de S., de Gasparini, Z. B., Salgado, L., de Vasconcellos, F. M. & Marinho, T. da S. 2010. Climate’s role in the distribution of the Cretaceous terrestrial Crocodyliformes throughout Gondwana. Palaeogeography, Palaeoclimatology, Palaeoecology, 2972, 252–262. https://doi.org/10.1016/J.PALAEO.2010.08.003
Carnufex_carolinensis	Terrestrial	Zanno, L. E., Drymala, S., Nesbitt, S. J. & Schneider, V. P. (2015). Early crocodylomorph increases top tier predator diversity during rise of dinosaurs. Scientific Reports 2015, 5(1), 1–6. https://doi.org/10.1038/srep09276
Caryonosuchus_pricei	Terrestrial	Carvalho, I. de S., de Gasparini, Z. B., Salgado, L., de Vasconcellos, F. M. & Marinho, T. da S. 2010. Climate’s role in the distribution of the Cretaceous terrestrial Crocodyliformes throughout Gondwana. Palaeogeography, Palaeoclimatology, Palaeoecology, 2972, 252–262. https://doi.org/10.1016/J.PALAEO.2010.08.003
Cassissuchus_sanziuami	Terrestrial	Buscalioni, Á. D. (2017). The Gobiosuchidae in the early evolution of Crocodyliformes. Journal of Vertebrate Paleontology, 37(3), 3. https://doi.org/10.1080/02724634.2017.1324459/SUPPL_FILE/UJVP_A_1324459_SM1755.ZIP
cf_Araripesuchus_sp_SMNK_PAL6404	Terrestrial	Carvalho, I. de S., de Gasparini, Z. B., Salgado, L., de Vasconcellos, F. M. & Marinho, T. da S. 2010. Climate’s role in the distribution of the Cretaceous terrestrial Crocodyliformes throughout Gondwana. Palaeogeography, Palaeoclimatology, Palaeoecology, 2972, 252–262. https://doi.org/10.1016/J.PALAEO.2010.08.003
cf_Hamadasuchus_rebouli_ROM_dash_52620	Terrestrial	Carvalho, I. de S., de Gasparini, Z. B., Salgado, L., de Vasconcellos, F. M. & Marinho, T. da S. 2010. Climate’s role in the distribution of the Cretaceous terrestrial Crocodyliformes throughout Gondwana. Palaeogeography, Palaeoclimatology, Palaeoecology, 2972, 252–262. https://doi.org/10.1016/J.PALAEO.2010.08.003
cf_Iberosuchus_MHNT_unreferred_et_STUS_349_et_1259_et_13701	Terrestrial	Carvalho, I. de S., de Gasparini, Z. B., Salgado, L., de Vasconcellos, F. M. & Marinho, T. da S. 2010. Climate’s role in the distribution of the Cretaceous terrestrial Crocodyliformes throughout Gondwana. Palaeogeography, Palaeoclimatology, Palaeoecology, 2972, 252–262. https://doi.org/10.1016/J.PALAEO.2010.08.003
cf_Pedeticosaurus_leviseuri_BP_slash_1_slash_5237	Terrestrial	Fiorelli, L. E. & Calvo, J. O. (2007). The first “protosuchian” (Archosauria: Crocodyliformes) from the Cretaceous (Santonian) of Gondwana. Arquivos do Museu Nacional, Rio de Janeiro, 65(4), 417-459. https://core.ac.uk/reader/224998609
Chimaerasuchus_paradoxus	Terrestrial	Carvalho, I. de S., de Gasparini, Z. B., Salgado, L., de Vasconcellos, F. M. & Marinho, T. da S. 2010. Climate’s role in the distribution of the Cretaceous terrestrial Crocodyliformes throughout Gondwana. Palaeogeography, Palaeoclimatology, Palaeoecology, 2972, 252–262. https://doi.org/10.1016/J.PALAEO.2010.08.003
Coahomasuchus_chathamensis	Terrestrial	Desojo, J. B., Heckert, A. B., Martz, J. W., Parker, W. G., Schoch, R. R., Small, B. J. & Sulej, T. 2013. Aetosauria: a clade of armoured pseudosuchians from the Upper Triassic continental beds. Geological Society, London, Special Publications, 3791, 203–239. https://doi.org/10.1144/SP379.17
Coahomasuchus_kahleorum	Terrestrial	Desojo, J. B., Heckert, A. B., Martz, J. W., Parker, W. G., Schoch, R. R., Small, B. J. & Sulej, T. 2013. Aetosauria: a clade of armoured pseudosuchians from the Upper Triassic continental beds. Geological Society, London, Special Publications, 3791, 203–239. https://doi.org/10.1144/SP379.17
Comahuesuchus_brachybuccalis	Terrestrial	Carvalho, I. de S., de Gasparini, Z. B., Salgado, L., de Vasconcellos, F. M. & Marinho, T. da S. 2010. Climate’s role in the distribution of the Cretaceous terrestrial Crocodyliformes throughout Gondwana. Palaeogeography, Palaeoclimatology, Palaeoecology, 2972, 252–262. https://doi.org/10.1016/J.PALAEO.2010.08.003
Coringasuchus_anisodontis	Terrestrial	Carvalho, I. de S., de Gasparini, Z. B., Salgado, L., de Vasconcellos, F. M. & Marinho, T. da S. 2010. Climate’s role in the distribution of the Cretaceous terrestrial Crocodyliformes throughout Gondwana. Palaeogeography, Palaeoclimatology, Palaeoecology, 2972, 252–262. https://doi.org/10.1016/J.PALAEO.2010.08.003
Crocodylomorpha_indet_CM_73372	Terrestrial	Weinbaum, J. C. (2013). Postcranial skeleton of Postosuchus kirkpatricki (Archosauria: Paracrocodylomorpha), from the Upper Triassic of the United States. Geological Society, London, Special Publications, 379(1), 525–553. https://doi.org/10.1144/SP379.7
Ctenosauriscidae_indet_SMNS_91402_to_91405_and_91041	Terrestrial	Nesbitt, S. J., Brusatte, S. L., Desojo, J. B., Liparini, A., de França, M. A. G., Weinbaum, J. C. & Gower, D. J. (2013). Rauisuchia. Geological Society, London, Special Publications, 379(1), 241–274. https://doi.org/10.1144/SP379.1
Cynodontosuchus_rothi	Terrestrial	Carvalho, I. de S., de Gasparini, Z. B., Salgado, L., de Vasconcellos, F. M. & Marinho, T. da S. 2010. Climate’s role in the distribution of the Cretaceous terrestrial Crocodyliformes throughout Gondwana. Palaeogeography, Palaeoclimatology, Palaeoecology, 2972, 252–262. https://doi.org/10.1016/J.PALAEO.2010.08.003
Dagasuchus_santacruzensis	Terrestrial	Nesbitt, S. J., Brusatte, S. L., Desojo, J. B., Liparini, A., de França, M. A. G., Weinbaum, J. C. & Gower, D. J. (2013). Rauisuchia. Geological Society, London, Special Publications, 379(1), 241–274. https://doi.org/10.1144/SP379.1
Decuriasuchus_quartacolonia	Terrestrial	Clarac, F., de Buffrénil, V., Brochu, C. & Cubo, J. (2017). The evolution of bone ornamentation in Pseudosuchia: morphological constraints versus ecological adaptation. Biological Journal of the Linnean Society, 121(2), 395–408. https://doi.org/10.1093/BIOLINNEAN/BLW034
Desmatosuchus_haplocerus	Terrestrial	Desojo, J. B., Heckert, A. B., Martz, J. W., Parker, W. G., Schoch, R. R., Small, B. J. & Sulej, T. 2013. Aetosauria: a clade of armoured pseudosuchians from the Upper Triassic continental beds. Geological Society, London, Special Publications, 3791, 203–239. https://doi.org/10.1144/SP379.17
Desmatosuchus_smalli	Terrestrial	Desojo, J. B., Heckert, A. B., Martz, J. W., Parker, W. G., Schoch, R. R., Small, B. J. & Sulej, T. 2013. Aetosauria: a clade of armoured pseudosuchians from the Upper Triassic continental beds. Geological Society, London, Special Publications, 3791, 203–239. https://doi.org/10.1144/SP379.17
Dibothrosuchus_elaphros	Terrestrial	Clarac, F., de Buffrénil, V., Brochu, C. & Cubo, J. (2017). The evolution of bone ornamentation in Pseudosuchia: morphological constraints versus ecological adaptation. Biological Journal of the Linnean Society, 121(2), 395–408. https://doi.org/10.1093/BIOLINNEAN/BLW034
Doratodon_carcharidens	Terrestrial	Carvalho, I. de S., de Gasparini, Z. B., Salgado, L., de Vasconcellos, F. M. & Marinho, T. da S. 2010. Climate’s role in the distribution of the Cretaceous terrestrial Crocodyliformes throughout Gondwana. Palaeogeography, Palaeoclimatology, Palaeoecology, 2972, 252–262. https://doi.org/10.1016/J.PALAEO.2010.08.003
Doratodon_ibericus	Terrestrial	Carvalho, I. de S., de Gasparini, Z. B., Salgado, L., de Vasconcellos, F. M. & Marinho, T. da S. 2010. Climate’s role in the distribution of the Cretaceous terrestrial Crocodyliformes throughout Gondwana. Palaeogeography, Palaeoclimatology, Palaeoecology, 2972, 252–262. https://doi.org/10.1016/J.PALAEO.2010.08.003
Dromicosuchus_grallator	Terrestrial	Clarac, F., de Buffrénil, V., Brochu, C. & Cubo, J. (2017). The evolution of bone ornamentation in Pseudosuchia: morphological constraints versus ecological adaptation. Biological Journal of the Linnean Society, 121(2), 395–408. https://doi.org/10.1093/BIOLINNEAN/BLW034
Edentosuchus_sp_UCMP_97638	Terrestrial	Fiorelli, L. E. & Calvo, J. O. (2007). The first “protosuchian” (Archosauria: Crocodyliformes) from the Cretaceous (Santonian) of Gondwana. Arquivos do Museu Nacional, Rio de Janeiro, 65(4), 417-459. https://core.ac.uk/reader/224998609
Edentosuchus_tienshanensis	Terrestrial	Fiorelli, L. E. & Calvo, J. O. (2007). The first “protosuchian” (Archosauria: Crocodyliformes) from the Cretaceous (Santonian) of Gondwana. Arquivos do Museu Nacional, Rio de Janeiro, 65(4), 417-459. https://core.ac.uk/reader/224998609
Effigia_okeeffeae	Terrestrial	Clarac, F., de Buffrénil, V., Brochu, C. & Cubo, J. (2017). The evolution of bone ornamentation in Pseudosuchia: morphological constraints versus ecological adaptation. Biological Journal of the Linnean Society, 121(2), 395–408. https://doi.org/10.1093/BIOLINNEAN/BLW034
Eopneumatosuchus_colberti	Terrestrial	Clarac, F., de Buffrénil, V., Brochu, C. & Cubo, J. (2017). The evolution of bone ornamentation in Pseudosuchia: morphological constraints versus ecological adaptation. Biological Journal of the Linnean Society, 121(2), 395–408. https://doi.org/10.1093/BIOLINNEAN/BLW034
Eremosuchus_elkoholicus	Terrestrial	Carvalho, I. de S., de Gasparini, Z. B., Salgado, L., de Vasconcellos, F. M. & Marinho, T. da S. 2010. Climate’s role in the distribution of the Cretaceous terrestrial Crocodyliformes throughout Gondwana. Palaeogeography, Palaeoclimatology, Palaeoecology, 2972, 252–262. https://doi.org/10.1016/J.PALAEO.2010.08.003
Erpetosuchus_granti	Terrestrial	Maisch, M. W., Matzke, A. T. & Rathgeber, T. (2013). Re-evaluation of the enigmatic archosaur Dyoplax arenaceus O. FRAAS, 1867 from the Schilfsandstein (Stuttgart Formation, Lower Carnian, Upper Triassic) of Stuttgart, Germany. <i>Neues Jahrbuch Fur Geologie Und Palaontologie - Abhandlungen, 267(3), 353–362. https://doi.org/10.1127/0077-7749/2013/0317
Erpetosuchus_sp_AMNH_29300	Terrestrial	Maisch, M. W., Matzke, A. T. & Rathgeber, T. (2013). Re-evaluation of the enigmatic archosaur Dyoplax arenaceus O. FRAAS, 1867 from the Schilfsandstein (Stuttgart Formation, Lower Carnian, Upper Triassic) of Stuttgart, Germany. <i>Neues Jahrbuch Fur Geologie Und Palaontologie - Abhandlungen, 267(3), 353–362. https://doi.org/10.1127/0077-7749/2013/0317
Fasolasuchus_tenax	Terrestrial	Nesbitt, S. J., Brusatte, S. L., Desojo, J. B., Liparini, A., de França, M. A. G., Weinbaum, J. C. & Gower, D. J. (2013). Rauisuchia. Geological Society, London, Special Publications, 379(1), 241–274. https://doi.org/10.1144/SP379.1
Fruitachampsa_callisoni	Terrestrial	Clark, J. M. 2011. A new shartegosuchid crocodyliform from the Upper Jurassic Morrison Formation of western Colorado. Zoological Journal of the Linnean Society, 1631, 152–172. https://doi.org/10.1111/J.1096-3642.2011.00719.X
Gasparinisuchus_peirosauroides	Terrestrial	Carvalho, I. de S., de Gasparini, Z. B., Salgado, L., de Vasconcellos, F. M. & Marinho, T. da S. 2010. Climate’s role in the distribution of the Cretaceous terrestrial Crocodyliformes throughout Gondwana. Palaeogeography, Palaeoclimatology, Palaeoecology, 2972, 252–262. https://doi.org/10.1016/J.PALAEO.2010.08.003
Gobiosuchus_kielanae	Terrestrial	Buscalioni, Á. D. (2017). The Gobiosuchidae in the early evolution of Crocodyliformes. Journal of Vertebrate Paleontology, 37(3), 3. https://doi.org/10.1080/02724634.2017.1324459/SUPPL_FILE/UJVP_A_1324459_SM1755.ZIP
Gobiosuchus_parvus	Terrestrial	Buscalioni, Á. D. (2017). The Gobiosuchidae in the early evolution of Crocodyliformes. Journal of Vertebrate Paleontology, 37(3), 3. https://doi.org/10.1080/02724634.2017.1324459/SUPPL_FILE/UJVP_A_1324459_SM1755.ZIP
Gondwanasuchus_scabrosus	Terrestrial	Carvalho, I. de S., de Gasparini, Z. B., Salgado, L., de Vasconcellos, F. M. & Marinho, T. da S. 2010. Climate’s role in the distribution of the Cretaceous terrestrial Crocodyliformes throughout Gondwana. Palaeogeography, Palaeoclimatology, Palaeoecology, 2972, 252–262. https://doi.org/10.1016/J.PALAEO.2010.08.003
Gorgetosuchus_pekinensis	Terrestrial	Desojo, J. B., Heckert, A. B., Martz, J. W., Parker, W. G., Schoch, R. R., Small, B. J. & Sulej, T. 2013. Aetosauria: a clade of armoured pseudosuchians from the Upper Triassic continental beds. Geological Society, London, Special Publications, 3791, 203–239. https://doi.org/10.1144/SP379.17
Gracilisuchus_stipanicicorum	Terrestrial	Butler, R. J., Sullivan, C., Ezcurra, M. D., Liu, J., Lecuona, A., &#38; Sookias, R. B. (2014). New clade of enigmatic early archosaurs yields insights into early pseudosuchian phylogeny and the biogeography of the archosaur radiation. BMC Evolutionary Biology, 14(1), 1–16. https://doi.org/10.1186/1471-2148-14-128/FIGURES/6
Hallopus_victor	Terrestrial	Irmis, R. B., Nesbitt, S. J. & Sues, H. D. (2013). Early Crocodylomorpha. Geological Society, London, Special Publications, 379(1), 275–302. https://doi.org/10.1144/SP379.24
Hamadasuchus_rebouli	Terrestrial	Carvalho, I. de S., de Gasparini, Z. B., Salgado, L., de Vasconcellos, F. M. & Marinho, T. da S. 2010. Climate’s role in the distribution of the Cretaceous terrestrial Crocodyliformes throughout Gondwana. Palaeogeography, Palaeoclimatology, Palaeoecology, 2972, 252–262. https://doi.org/10.1016/J.PALAEO.2010.08.003
Hemiprotosuchus_leali	Terrestrial	Fiorelli, L. E. & Calvo, J. O. (2007). The first “protosuchian” (Archosauria: Crocodyliformes) from the Cretaceous (Santonian) of Gondwana. Arquivos do Museu Nacional, Rio de Janeiro, 65(4), 417-459. https://core.ac.uk/reader/224998609
Heptasuchus_clarki	Terrestrial	Nesbitt, S. J., Brusatte, S. L., Desojo, J. B., Liparini, A., de França, M. A. G., Weinbaum, J. C. & Gower, D. J. (2013). Rauisuchia. Geological Society, London, Special Publications, 379(1), 241–274. https://doi.org/10.1144/SP379.1
Hesperosuchus_agilis	Terrestrial	Clarac, F., de Buffrénil, V., Brochu, C. & Cubo, J. (2017). The evolution of bone ornamentation in Pseudosuchia: morphological constraints versus ecological adaptation. Biological Journal of the Linnean Society, 121(2), 395–408. https://doi.org/10.1093/BIOLINNEAN/BLW034
Hesperosuchus_cf_agilis_CM_29894	Terrestrial	Clarac, F., de Buffrénil, V., Brochu, C. & Cubo, J. (2017). The evolution of bone ornamentation in Pseudosuchia: morphological constraints versus ecological adaptation. Biological Journal of the Linnean Society, 121(2), 395–408. https://doi.org/10.1093/BIOLINNEAN/BLW034
Hsisosuchus_chowi	Terrestrial	Gao, Y. (2001). A new species of Hsisosuchus (Mesoeucrocodylia) from Dashanpu, Zigong Municipality, Sichuan Province. Vertebrata PalAsiatica, 39(3), 177–184.
Hsisosuchus_chungkingensis	Terrestrial	Gao, Y. (2001). A new species of Hsisosuchus (Mesoeucrocodylia) from Dashanpu, Zigong Municipality, Sichuan Province. Vertebrata PalAsiatica, 39(3), 177–184.
Hsisosuchus_dashanpuensis	Terrestrial	Gao, Y. (2001). A new species of Hsisosuchus (Mesoeucrocodylia) from Dashanpu, Zigong Municipality, Sichuan Province. Vertebrata PalAsiatica, 39(3), 177–184.
Iberosuchus_macrodon	Terrestrial	Carvalho, I. de S., de Gasparini, Z. B., Salgado, L., de Vasconcellos, F. M. & Marinho, T. da S. 2010. Climate’s role in the distribution of the Cretaceous terrestrial Crocodyliformes throughout Gondwana. Palaeogeography, Palaeoclimatology, Palaeoecology, 2972, 252–262. https://doi.org/10.1016/J.PALAEO.2010.08.003
Itasuchus_jesuinoi	Terrestrial	Carvalho, I. de S., de Gasparini, Z. B., Salgado, L., de Vasconcellos, F. M. & Marinho, T. da S. 2010. Climate’s role in the distribution of the Cretaceous terrestrial Crocodyliformes throughout Gondwana. Palaeogeography, Palaeoclimatology, Palaeoecology, 2972, 252–262. https://doi.org/10.1016/J.PALAEO.2010.08.003
Junggarsuchus_sloani	Terrestrial	Irmis, R. B., Nesbitt, S. J. & Sues, H. D. (2013). Early Crocodylomorpha. Geological Society, London, Special Publications, 379(1), 275–302. https://doi.org/10.1144/SP379.24
Kaprosuchus_saharicus	Terrestrial	Carvalho, I. de S., de Gasparini, Z. B., Salgado, L., de Vasconcellos, F. M. & Marinho, T. da S. 2010. Climate’s role in the distribution of the Cretaceous terrestrial Crocodyliformes throughout Gondwana. Palaeogeography, Palaeoclimatology, Palaeoecology, 2972, 252–262. https://doi.org/10.1016/J.PALAEO.2010.08.003
Kayentasuchus_walkeri	Terrestrial	Clarac, F., de Buffrénil, V., Brochu, C. & Cubo, J. (2017). The evolution of bone ornamentation in Pseudosuchia: morphological constraints versus ecological adaptation. Biological Journal of the Linnean Society, 121(2), 395–408. https://doi.org/10.1093/BIOLINNEAN/BLW034
Koilamasuchus_gonzalezdiazi	Terrestrial	Nesbitt, S. J., Brusatte, S. L., Desojo, J. B., Liparini, A., de França, M. A. G., Weinbaum, J. C. & Gower, D. J. (2013). Rauisuchia. Geological Society, London, Special Publications, 379(1), 241–274. https://doi.org/10.1144/SP379.1
Labidiosuchus_amicum	Terrestrial	Carvalho, I. de S., de Gasparini, Z. B., Salgado, L., de Vasconcellos, F. M. & Marinho, T. da S. 2010. Climate’s role in the distribution of the Cretaceous terrestrial Crocodyliformes throughout Gondwana. Palaeogeography, Palaeoclimatology, Palaeoecology, 2972, 252–262. https://doi.org/10.1016/J.PALAEO.2010.08.003
Libycosuchus_brevirostris	Terrestrial	Carvalho, I. de S., de Gasparini, Z. B., Salgado, L., de Vasconcellos, F. M. & Marinho, T. da S. 2010. Climate’s role in the distribution of the Cretaceous terrestrial Crocodyliformes throughout Gondwana. Palaeogeography, Palaeoclimatology, Palaeoecology, 2972, 252–262. https://doi.org/10.1016/J.PALAEO.2010.08.003
Litargosuchus_leptorhynchus	Terrestrial	Clarac, F., de Buffrénil, V., Brochu, C. & Cubo, J. (2017). The evolution of bone ornamentation in Pseudosuchia: morphological constraints versus ecological adaptation. Biological Journal of the Linnean Society, 121(2), 395–408. https://doi.org/10.1093/BIOLINNEAN/BLW034
Llanosuchus_tamaensis	Terrestrial	Carvalho, I. de S., de Gasparini, Z. B., Salgado, L., de Vasconcellos, F. M. & Marinho, T. da S. 2010. Climate’s role in the distribution of the Cretaceous terrestrial Crocodyliformes throughout Gondwana. Palaeogeography, Palaeoclimatology, Palaeoecology, 2972, 252–262. https://doi.org/10.1016/J.PALAEO.2010.08.003
Lomasuchus_palpebrosus	Terrestrial	Carvalho, I. de S., de Gasparini, Z. B., Salgado, L., de Vasconcellos, F. M. & Marinho, T. da S. 2010. Climate’s role in the distribution of the Cretaceous terrestrial Crocodyliformes throughout Gondwana. Palaeogeography, Palaeoclimatology, Palaeoecology, 2972, 252–262. https://doi.org/10.1016/J.PALAEO.2010.08.003
Longosuchus_meadei	Terrestrial	Desojo, J. B., Heckert, A. B., Martz, J. W., Parker, W. G., Schoch, R. R., Small, B. J. & Sulej, T. 2013. Aetosauria: a clade of armoured pseudosuchians from the Upper Triassic continental beds. Geological Society, London, Special Publications, 3791, 203–239. https://doi.org/10.1144/SP379.17
Lorosuchus_nodosus	Terrestrial	Carvalho, I. de S., de Gasparini, Z. B., Salgado, L., de Vasconcellos, F. M. & Marinho, T. da S. 2010. Climate’s role in the distribution of the Cretaceous terrestrial Crocodyliformes throughout Gondwana. Palaeogeography, Palaeoclimatology, Palaeoecology, 2972, 252–262. https://doi.org/10.1016/J.PALAEO.2010.08.003
Lotosaurus_adentus	Terrestrial	Nesbitt, S. J., Brusatte, S. L., Desojo, J. B., Liparini, A., de França, M. A. G., Weinbaum, J. C. & Gower, D. J. (2013). Rauisuchia. Geological Society, London, Special Publications, 379(1), 241–274. https://doi.org/10.1144/SP379.1
Lucasuchus_hunti	Terrestrial	Desojo, J. B., Heckert, A. B., Martz, J. W., Parker, W. G., Schoch, R. R., Small, B. J. & Sulej, T. 2013. Aetosauria: a clade of armoured pseudosuchians from the Upper Triassic continental beds. Geological Society, London, Special Publications, 3791, 203–239. https://doi.org/10.1144/SP379.17
Luperosuchus_fractus	Terrestrial	Nesbitt, S. J., Brusatte, S. L., Desojo, J. B., Liparini, A., de França, M. A. G., Weinbaum, J. C. & Gower, D. J. (2013). Rauisuchia. Geological Society, London, Special Publications, 379(1), 241–274. https://doi.org/10.1144/SP379.1
Macelognathus_vagans	Terrestrial	Irmis, R. B., Nesbitt, S. J. & Sues, H. D. (2013). Early Crocodylomorpha. Geological Society, London, Special Publications, 379(1), 275–302. https://doi.org/10.1144/SP379.24
Mahajangasuchus_insignis	Terrestrial	Carvalho, I. de S., de Gasparini, Z. B., Salgado, L., de Vasconcellos, F. M. & Marinho, T. da S. 2010. Climate’s role in the distribution of the Cretaceous terrestrial Crocodyliformes throughout Gondwana. Palaeogeography, Palaeoclimatology, Palaeoecology, 2972, 252–262. https://doi.org/10.1016/J.PALAEO.2010.08.003
Malawisuchus_mwakasyungutiensis	Terrestrial	Carvalho, I. de S., de Gasparini, Z. B., Salgado, L., de Vasconcellos, F. M. & Marinho, T. da S. 2010. Climate’s role in the distribution of the Cretaceous terrestrial Crocodyliformes throughout Gondwana. Palaeogeography, Palaeoclimatology, Palaeoecology, 2972, 252–262. https://doi.org/10.1016/J.PALAEO.2010.08.003
Mandasuchus_tanyauchen	Terrestrial	Nesbitt, S. J., Brusatte, S. L., Desojo, J. B., Liparini, A., de França, M. A. G., Weinbaum, J. C. & Gower, D. J. (2013). Rauisuchia. Geological Society, London, Special Publications, 379(1), 241–274. https://doi.org/10.1144/SP379.1
Mariliasuchus_amarali	Terrestrial	Carvalho, I. de S., de Gasparini, Z. B., Salgado, L., de Vasconcellos, F. M. & Marinho, T. da S. 2010. Climate’s role in the distribution of the Cretaceous terrestrial Crocodyliformes throughout Gondwana. Palaeogeography, Palaeoclimatology, Palaeoecology, 2972, 252–262. https://doi.org/10.1016/J.PALAEO.2010.08.003
Mariliasuchus_robustus	Terrestrial	Carvalho, I. de S., de Gasparini, Z. B., Salgado, L., de Vasconcellos, F. M. & Marinho, T. da S. 2010. Climate’s role in the distribution of the Cretaceous terrestrial Crocodyliformes throughout Gondwana. Palaeogeography, Palaeoclimatology, Palaeoecology, 2972, 252–262. https://doi.org/10.1016/J.PALAEO.2010.08.003
Mekosuchus_inexpectatus	Terrestrial	Willis, P. M. A. (1997). Review of fossil crocodilians from Australasia. Australian Zoologist, 30(3), 287–298. https://doi.org/10.7882/AZ.1997.004
Mekosuchus_kalpokasi	Terrestrial	Willis, P. M. A. (1997). Review of fossil crocodilians from Australasia. Australian Zoologist, 30(3), 287–298. https://doi.org/10.7882/AZ.1997.004
Microsuchus_schilleri	Terrestrial	Leardi, J. M., Fiorelli, L. E. & Gasparini, Z. (2015). Redescription and reevaluation of the taxonomical status of Microsuchus schilleri (Crocodyliformes: Mesoeucrocodylia) from the Upper Cretaceous of Neuquén, Argentina. Cretaceous Research, 52(PA), 153–166. https://doi.org/10.1016/J.CRETRES.2014.09.007
Montealtosuchus_arrudacamposi	Terrestrial	Carvalho, I. de S., de Gasparini, Z. B., Salgado, L., de Vasconcellos, F. M. & Marinho, T. da S. 2010. Climate’s role in the distribution of the Cretaceous terrestrial Crocodyliformes throughout Gondwana. Palaeogeography, Palaeoclimatology, Palaeoecology, 2972, 252–262. https://doi.org/10.1016/J.PALAEO.2010.08.003
Morrinhosuchus_luziae	Terrestrial	Carvalho, I. de S., de Gasparini, Z. B., Salgado, L., de Vasconcellos, F. M. & Marinho, T. da S. 2010. Climate’s role in the distribution of the Cretaceous terrestrial Crocodyliformes throughout Gondwana. Palaeogeography, Palaeoclimatology, Palaeoecology, 2972, 252–262. https://doi.org/10.1016/J.PALAEO.2010.08.003
Neoaetosauroides_engaeus	Terrestrial	Desojo, J. B., Heckert, A. B., Martz, J. W., Parker, W. G., Schoch, R. R., Small, B. J. & Sulej, T. 2013. Aetosauria: a clade of armoured pseudosuchians from the Upper Triassic continental beds. Geological Society, London, Special Publications, 3791, 203–239. https://doi.org/10.1144/SP379.17
Neuquensuchus_universitas	Terrestrial	Fiorelli, L. E. & Calvo, J. O. (2007). The first “protosuchian” (Archosauria: Crocodyliformes) from the Cretaceous (Santonian) of Gondwana. Arquivos do Museu Nacional, Rio de Janeiro, 65(4), 417-459. https://core.ac.uk/reader/224998609
Nicrosaurus_kapffi	Terrestrial	Kimmig, J. (2013). Possible secondarily terrestrial lifestyle in the European phytosaur Nicrosaurus kapffi (Late Triassic, Norian): A preliminary study. New Mexico Museum of Natural History and Science Bulletin, 61, 306-312.
Nicrosaurus_meyeri	Terrestrial	Kimmig, J. (2013). Possible secondarily terrestrial lifestyle in the European phytosaur Nicrosaurus kapffi (Late Triassic, Norian): A preliminary study. New Mexico Museum of Natural History and Science Bulletin, 61, 306-312.
Nominosuchus_arcanus	Terrestrial	Clark, J. M. 2011. A new shartegosuchid crocodyliform from the Upper Jurassic Morrison Formation of western Colorado. Zoological Journal of the Linnean Society, 1631, 152–172. https://doi.org/10.1111/J.1096-3642.2011.00719.X
Nominosuchus_matutinus	Terrestrial	Clark, J. M. 2011. A new shartegosuchid crocodyliform from the Upper Jurassic Morrison Formation of western Colorado. Zoological Journal of the Linnean Society, 1631, 152–172. https://doi.org/10.1111/J.1096-3642.2011.00719.X
Notosuchus_terrestris	Terrestrial	Clarac, F., de Buffrénil, V., Brochu, C. & Cubo, J. (2017). The evolution of bone ornamentation in Pseudosuchia: morphological constraints versus ecological adaptation. Biological Journal of the Linnean Society, 121(2), 395–408. https://doi.org/10.1093/BIOLINNEAN/BLW034
Nundasuchus_songeaensis	Terrestrial	Nesbitt, S. J., Sidor, C. A., Angielczyk, K. D., Smith, R. M. H. & Tsuji, L. A. (2014). A new archosaur from the Manda beds (Anisian, Middle Triassic) of southern Tanzania and its implications for character state optimizations at Archosauria and Pseudosuchia. Journal of Vertebrate Paleontology, 34(6), 1357–1382. https://doi.org/10.1080/02724634.2014.859622/SUPPL_FILE/UJVP_A_859622_SM3619.ZIP
Ornithosuchus_woodwardi	Terrestrial	Von Baczko, M. B. & Ezcurra, M. D. (2013). Ornithosuchidae: a group of Triassic archosaurs with a unique ankle joint. Geological Society, London, Special Publications, 379(1), 187–202. https://doi.org/10.1144/SP379.4
Orthosuchus_stormbergi	Terrestrial	Fiorelli, L. E. & Calvo, J. O. (2007). The first “protosuchian” (Archosauria: Crocodyliformes) from the Cretaceous (Santonian) of Gondwana. Arquivos do Museu Nacional, Rio de Janeiro, 65(4), 417-459. https://core.ac.uk/reader/224998609
Pagosvenator_candelariensis	Terrestrial	Maisch, M. W., Matzke, A. T. & Rathgeber, T. (2013). Re-evaluation of the enigmatic archosaur Dyoplax arenaceus O. FRAAS, 1867 from the Schilfsandstein (Stuttgart Formation, Lower Carnian, Upper Triassic) of Stuttgart, Germany. <i>Neues Jahrbuch Fur Geologie Und Palaontologie - Abhandlungen, 267(3), 353–362. https://doi.org/10.1127/0077-7749/2013/0317
Pakasuchus_kapilimai	Terrestrial	Carvalho, I. de S., de Gasparini, Z. B., Salgado, L., de Vasconcellos, F. M. & Marinho, T. da S. 2010. Climate’s role in the distribution of the Cretaceous terrestrial Crocodyliformes throughout Gondwana. Palaeogeography, Palaeoclimatology, Palaeoecology, 2972, 252–262. https://doi.org/10.1016/J.PALAEO.2010.08.003
Paratypothoracisini_indet_SMNS_19003	Terrestrial	Desojo, J. B., Heckert, A. B., Martz, J. W., Parker, W. G., Schoch, R. R., Small, B. J. & Sulej, T. 2013. Aetosauria: a clade of armoured pseudosuchians from the Upper Triassic continental beds. Geological Society, London, Special Publications, 3791, 203–239. https://doi.org/10.1144/SP379.17
Paratypothorax_andressorum	Terrestrial	Desojo, J. B., Heckert, A. B., Martz, J. W., Parker, W. G., Schoch, R. R., Small, B. J. & Sulej, T. 2013. Aetosauria: a clade of armoured pseudosuchians from the Upper Triassic continental beds. Geological Society, London, Special Publications, 3791, 203–239. https://doi.org/10.1144/SP379.17
Paratypothorax_sp_PEFO_3004	Terrestrial	Desojo, J. B., Heckert, A. B., Martz, J. W., Parker, W. G., Schoch, R. R., Small, B. J. & Sulej, T. 2013. Aetosauria: a clade of armoured pseudosuchians from the Upper Triassic continental beds. Geological Society, London, Special Publications, 3791, 203–239. https://doi.org/10.1144/SP379.17
Parringtonia_gracilis	Terrestrial	Maisch, M. W., Matzke, A. T. & Rathgeber, T. (2013). Re-evaluation of the enigmatic archosaur Dyoplax arenaceus O. FRAAS, 1867 from the Schilfsandstein (Stuttgart Formation, Lower Carnian, Upper Triassic) of Stuttgart, Germany. <i>Neues Jahrbuch Fur Geologie Und Palaontologie - Abhandlungen, 267(3), 353–362. https://doi.org/10.1127/0077-7749/2013/0317
Pedeticosaurus_leviseuri	Terrestrial	Fiorelli, L. E. & Calvo, J. O. (2007). The first “protosuchian” (Archosauria: Crocodyliformes) from the Cretaceous (Santonian) of Gondwana. Arquivos do Museu Nacional, Rio de Janeiro, 65(4), 417-459. https://core.ac.uk/reader/224998609
Pehuenchesuchus_enderi	Terrestrial	Carvalho, I. de S., de Gasparini, Z. B., Salgado, L., de Vasconcellos, F. M. & Marinho, T. da S. 2010. Climate’s role in the distribution of the Cretaceous terrestrial Crocodyliformes throughout Gondwana. Palaeogeography, Palaeoclimatology, Palaeoecology, 2972, 252–262. https://doi.org/10.1016/J.PALAEO.2010.08.003
Peirosaurus_torminni	Terrestrial	Carvalho, I. de S., de Gasparini, Z. B., Salgado, L., de Vasconcellos, F. M. & Marinho, T. da S. 2010. Climate’s role in the distribution of the Cretaceous terrestrial Crocodyliformes throughout Gondwana. Palaeogeography, Palaeoclimatology, Palaeoecology, 2972, 252–262. https://doi.org/10.1016/J.PALAEO.2010.08.003
Pepesuchus_deiseae	Terrestrial	Carvalho, I. de S., de Gasparini, Z. B., Salgado, L., de Vasconcellos, F. M. & Marinho, T. da S. 2010. Climate’s role in the distribution of the Cretaceous terrestrial Crocodyliformes throughout Gondwana. Palaeogeography, Palaeoclimatology, Palaeoecology, 2972, 252–262. https://doi.org/10.1016/J.PALAEO.2010.08.003
Pepesuchus_sp_MCT_1723_dash_R	Terrestrial	Carvalho, I. de S., de Gasparini, Z. B., Salgado, L., de Vasconcellos, F. M. & Marinho, T. da S. 2010. Climate’s role in the distribution of the Cretaceous terrestrial Crocodyliformes throughout Gondwana. Palaeogeography, Palaeoclimatology, Palaeoecology, 2972, 252–262. https://doi.org/10.1016/J.PALAEO.2010.08.003
Pissarrachampsa_sera	Terrestrial	Carvalho, I. de S., de Gasparini, Z. B., Salgado, L., de Vasconcellos, F. M. & Marinho, T. da S. 2010. Climate’s role in the distribution of the Cretaceous terrestrial Crocodyliformes throughout Gondwana. Palaeogeography, Palaeoclimatology, Palaeoecology, 2972, 252–262. https://doi.org/10.1016/J.PALAEO.2010.08.003
Planocrania_datangensis	Terrestrial	Mannion, P. D., Benson, R. B. J., Carrano, M. T., Tennant, J. P., Judd, J. & Butler, R. J. 2015. Climate constrains the evolutionary history and biodiversity of crocodylians. Nature Communications, 61, 1–9. https://doi.org/10.1038/ncomms9438
Planocrania_hengdongensis	Terrestrial	Mannion, P. D., Benson, R. B. J., Carrano, M. T., Tennant, J. P., Judd, J. & Butler, R. J. 2015. Climate constrains the evolutionary history and biodiversity of crocodylians. Nature Communications, 61, 1–9. https://doi.org/10.1038/ncomms9438
Polesinesuchus_aurelioi	Terrestrial	Desojo, J. B., Heckert, A. B., Martz, J. W., Parker, W. G., Schoch, R. R., Small, B. J. & Sulej, T. 2013. Aetosauria: a clade of armoured pseudosuchians from the Upper Triassic continental beds. Geological Society, London, Special Publications, 3791, 203–239. https://doi.org/10.1144/SP379.17
Polonosuchus_silesiacus	Terrestrial	Nesbitt, S. J., Brusatte, S. L., Desojo, J. B., Liparini, A., de França, M. A. G., Weinbaum, J. C. & Gower, D. J. (2013). Rauisuchia. Geological Society, London, Special Publications, 379(1), 241–274. https://doi.org/10.1144/SP379.1
Poposaurus_gracilis	Terrestrial	Nesbitt, S. J., Brusatte, S. L., Desojo, J. B., Liparini, A., de França, M. A. G., Weinbaum, J. C. & Gower, D. J. (2013). Rauisuchia. Geological Society, London, Special Publications, 379(1), 241–274. https://doi.org/10.1144/SP379.1
Poposaurus_langstoni	Terrestrial	Nesbitt, S. J., Brusatte, S. L., Desojo, J. B., Liparini, A., de França, M. A. G., Weinbaum, J. C. & Gower, D. J. (2013). Rauisuchia. Geological Society, London, Special Publications, 379(1), 241–274. https://doi.org/10.1144/SP379.1
Prestosuchus_chiniquensis	Terrestrial	Clarac, F., de Buffrénil, V., Brochu, C. & Cubo, J. (2017). The evolution of bone ornamentation in Pseudosuchia: morphological constraints versus ecological adaptation. Biological Journal of the Linnean Society, 121(2), 395–408. https://doi.org/10.1093/BIOLINNEAN/BLW034
Protosuchus_haughtoni	Terrestrial	Fiorelli, L. E. & Calvo, J. O. (2007). The first “protosuchian” (Archosauria: Crocodyliformes) from the Cretaceous (Santonian) of Gondwana. Arquivos do Museu Nacional, Rio de Janeiro, 65(4), 417-459. https://core.ac.uk/reader/224998609
Protosuchus_micmac	Terrestrial	Fiorelli, L. E. & Calvo, J. O. (2007). The first “protosuchian” (Archosauria: Crocodyliformes) from the Cretaceous (Santonian) of Gondwana. Arquivos do Museu Nacional, Rio de Janeiro, 65(4), 417-459. https://core.ac.uk/reader/224998609
Pseudhesperosuchus_jachaleri	Terrestrial	Clarac, F., de Buffrénil, V., Brochu, C. & Cubo, J. (2017). The evolution of bone ornamentation in Pseudosuchia: morphological constraints versus ecological adaptation. Biological Journal of the Linnean Society, 121(2), 395–408. https://doi.org/10.1093/BIOLINNEAN/BLW034
Quinkana_babarra	Terrestrial	Willis, P. M. A. (1997). Review of fossil crocodilians from Australasia. Australian Zoologist, 30(3), 287–298. https://doi.org/10.7882/AZ.1997.004
Quinkana_fortirostrum	Terrestrial	Willis, P. M. A. (1997). Review of fossil crocodilians from Australasia. Australian Zoologist, 30(3), 287–298. https://doi.org/10.7882/AZ.1997.004
Rauisuchus_tiradentes	Terrestrial	Nesbitt, S. J., Brusatte, S. L., Desojo, J. B., Liparini, A., de França, M. A. G., Weinbaum, J. C. & Gower, D. J. (2013). Rauisuchia. Geological Society, London, Special Publications, 379(1), 241–274. https://doi.org/10.1144/SP379.1
Redondasuchus_reseri	Terrestrial	Desojo, J. B., Heckert, A. B., Martz, J. W., Parker, W. G., Schoch, R. R., Small, B. J. & Sulej, T. 2013. Aetosauria: a clade of armoured pseudosuchians from the Upper Triassic continental beds. Geological Society, London, Special Publications, 3791, 203–239. https://doi.org/10.1144/SP379.17
Redondasuchus_rineharti	Terrestrial	Desojo, J. B., Heckert, A. B., Martz, J. W., Parker, W. G., Schoch, R. R., Small, B. J. & Sulej, T. 2013. Aetosauria: a clade of armoured pseudosuchians from the Upper Triassic continental beds. Geological Society, London, Special Publications, 3791, 203–239. https://doi.org/10.1144/SP379.17
Redondavenator_quayensis	Terrestrial	Irmis, R. B., Nesbitt, S. J. & Sues, H. D. (2013). Early Crocodylomorpha. Geological Society, London, Special Publications, 379(1), 275–302. https://doi.org/10.1144/SP379.24
Revueltosaurus_callenderi	Terrestrial	Hunt, A. P., Lucas, S. G. & Spielmann, J. A. (2005). The postcranial skeleton of Revueltosaurus callenderi (Archosauria: Crurotarsi) from the Upper Triassic of Arizona and New Mexico, USA. Vertebrate Paleontology in Arizona, 29, 66–75. https://econtent.unm.edu/digital/collection/bulletins/id/465
Revueltosaurus_hunti	Terrestrial	Hunt, A. P., Lucas, S. G. & Spielmann, J. A. (2005). The postcranial skeleton of Revueltosaurus callenderi (Archosauria: Crurotarsi) from the Upper Triassic of Arizona and New Mexico, USA. Vertebrate Paleontology in Arizona, 29, 66–75. https://econtent.unm.edu/digital/collection/bulletins/id/465
Rioarribasuchus_chamaensis	Terrestrial	Desojo, J. B., Heckert, A. B., Martz, J. W., Parker, W. G., Schoch, R. R., Small, B. J. & Sulej, T. 2013. Aetosauria: a clade of armoured pseudosuchians from the Upper Triassic continental beds. Geological Society, London, Special Publications, 3791, 203–239. https://doi.org/10.1144/SP379.17
Riojasuchus_tenuisceps	Terrestrial	Von Baczko, M. B. & Ezcurra, M. D. (2013). Ornithosuchidae: a group of Triassic archosaurs with a unique ankle joint. Geological Society, London, Special Publications, 379(1), 187–202. https://doi.org/10.1144/SP379.4
Sahitisuchus_fluminensis	Terrestrial	Carvalho, I. de S., de Gasparini, Z. B., Salgado, L., de Vasconcellos, F. M. & Marinho, T. da S. 2010. Climate’s role in the distribution of the Cretaceous terrestrial Crocodyliformes throughout Gondwana. Palaeogeography, Palaeoclimatology, Palaeoecology, 2972, 252–262. https://doi.org/10.1016/J.PALAEO.2010.08.003
Saltoposuchus_connectens	Terrestrial	Clarac, F., de Buffrénil, V., Brochu, C. & Cubo, J. (2017). The evolution of bone ornamentation in Pseudosuchia: morphological constraints versus ecological adaptation. Biological Journal of the Linnean Society, 121(2), 395–408. https://doi.org/10.1093/BIOLINNEAN/BLW034
Saurosuchus_galilei	Terrestrial	Clarac, F., de Buffrénil, V., Brochu, C. & Cubo, J. (2017). The evolution of bone ornamentation in Pseudosuchia: morphological constraints versus ecological adaptation. Biological Journal of the Linnean Society, 121(2), 395–408. https://doi.org/10.1093/BIOLINNEAN/BLW034
Saurosuchus_sp_SJM_PV_32_slash_24	Terrestrial	Nesbitt, S. J., Brusatte, S. L., Desojo, J. B., Liparini, A., de França, M. A. G., Weinbaum, J. C. & Gower, D. J. (2013). Rauisuchia. Geological Society, London, Special Publications, 379(1), 241–274. https://doi.org/10.1144/SP379.1
Scutarx_deltatylus	Terrestrial	Desojo, J. B., Heckert, A. B., Martz, J. W., Parker, W. G., Schoch, R. R., Small, B. J. & Sulej, T. 2013. Aetosauria: a clade of armoured pseudosuchians from the Upper Triassic continental beds. Geological Society, London, Special Publications, 3791, 203–239. https://doi.org/10.1144/SP379.17
Sebecia_indet_SMNS_81977	Terrestrial	Carvalho, I. de S., de Gasparini, Z. B., Salgado, L., de Vasconcellos, F. M. & Marinho, T. da S. 2010. Climate’s role in the distribution of the Cretaceous terrestrial Crocodyliformes throughout Gondwana. Palaeogeography, Palaeoclimatology, Palaeoecology, 2972, 252–262. https://doi.org/10.1016/J.PALAEO.2010.08.003
Sebecus_huilensis	Terrestrial	Carvalho, I. de S., de Gasparini, Z. B., Salgado, L., de Vasconcellos, F. M. & Marinho, T. da S. 2010. Climate’s role in the distribution of the Cretaceous terrestrial Crocodyliformes throughout Gondwana. Palaeogeography, Palaeoclimatology, Palaeoecology, 2972, 252–262. https://doi.org/10.1016/J.PALAEO.2010.08.003
Sebecus_icaeorhinus	Terrestrial	Clarac, F., de Buffrénil, V., Brochu, C. & Cubo, J. (2017). The evolution of bone ornamentation in Pseudosuchia: morphological constraints versus ecological adaptation. Biological Journal of the Linnean Society, 121(2), 395–408. https://doi.org/10.1093/BIOLINNEAN/BLW034
Sebecus_querejazus	Terrestrial	Carvalho, I. de S., de Gasparini, Z. B., Salgado, L., de Vasconcellos, F. M. & Marinho, T. da S. 2010. Climate’s role in the distribution of the Cretaceous terrestrial Crocodyliformes throughout Gondwana. Palaeogeography, Palaeoclimatology, Palaeoecology, 2972, 252–262. https://doi.org/10.1016/J.PALAEO.2010.08.003
Sebecus_sp_PVL_6385	Terrestrial	Carvalho, I. de S., de Gasparini, Z. B., Salgado, L., de Vasconcellos, F. M. & Marinho, T. da S. 2010. Climate’s role in the distribution of the Cretaceous terrestrial Crocodyliformes throughout Gondwana. Palaeogeography, Palaeoclimatology, Palaeoecology, 2972, 252–262. https://doi.org/10.1016/J.PALAEO.2010.08.003
Shantungosuchus_chuhsienensis	Terrestrial	Fiorelli, L. E. & Calvo, J. O. (2007). The first “protosuchian” (Archosauria: Crocodyliformes) from the Cretaceous (Santonian) of Gondwana. Arquivos do Museu Nacional, Rio de Janeiro, 65(4), 417-459. https://core.ac.uk/reader/224998609
Shantungosuchus_hangjinensis	Terrestrial	Fiorelli, L. E. & Calvo, J. O. (2007). The first “protosuchian” (Archosauria: Crocodyliformes) from the Cretaceous (Santonian) of Gondwana. Arquivos do Museu Nacional, Rio de Janeiro, 65(4), 417-459. https://core.ac.uk/reader/224998609
Shartegosuchus_asperopalatum	Terrestrial	Clark, J. M. 2011. A new shartegosuchid crocodyliform from the Upper Jurassic Morrison Formation of western Colorado. Zoological Journal of the Linnean Society, 1631, 152–172. https://doi.org/10.1111/J.1096-3642.2011.00719.X
Shuvosaurus_inexpectatus	Terrestrial	Nesbitt, S. J., Brusatte, S. L., Desojo, J. B., Liparini, A., de França, M. A. G., Weinbaum, J. C. & Gower, D. J. (2013). Rauisuchia. Geological Society, London, Special Publications, 379(1), 241–274. https://doi.org/10.1144/SP379.1
Sichuanosuchus_huidongensis	Terrestrial	Fiorelli, L. E. & Calvo, J. O. (2007). The first “protosuchian” (Archosauria: Crocodyliformes) from the Cretaceous (Santonian) of Gondwana. Arquivos do Museu Nacional, Rio de Janeiro, 65(4), 417-459. https://core.ac.uk/reader/224998609
Sichuanosuchus_shuhanensis	Terrestrial	Fiorelli, L. E. & Calvo, J. O. (2007). The first “protosuchian” (Archosauria: Crocodyliformes) from the Cretaceous (Santonian) of Gondwana. Arquivos do Museu Nacional, Rio de Janeiro, 65(4), 417-459. https://core.ac.uk/reader/224998609
Sierritasuchus_macalpini	Terrestrial	Desojo, J. B., Heckert, A. B., Martz, J. W., Parker, W. G., Schoch, R. R., Small, B. J. & Sulej, T. 2013. Aetosauria: a clade of armoured pseudosuchians from the Upper Triassic continental beds. Geological Society, London, Special Publications, 3791, 203–239. https://doi.org/10.1144/SP379.17
Sillosuchus_longicervix	Terrestrial	Nesbitt, S. J., Brusatte, S. L., Desojo, J. B., Liparini, A., de França, M. A. G., Weinbaum, J. C. & Gower, D. J. (2013). Rauisuchia. Geological Society, London, Special Publications, 379(1), 241–274. https://doi.org/10.1144/SP379.1
Simosuchus_clarki	Terrestrial	Clarac, F., de Buffrénil, V., Brochu, C. & Cubo, J. (2017). The evolution of bone ornamentation in Pseudosuchia: morphological constraints versus ecological adaptation. Biological Journal of the Linnean Society, 121(2), 395–408. https://doi.org/10.1093/BIOLINNEAN/BLW034
Sphagesaurus_cf_huenei_DGM_dash_1411_dash_R	Terrestrial	Carvalho, I. de S., de Gasparini, Z. B., Salgado, L., de Vasconcellos, F. M. & Marinho, T. da S. 2010. Climate’s role in the distribution of the Cretaceous terrestrial Crocodyliformes throughout Gondwana. Palaeogeography, Palaeoclimatology, Palaeoecology, 2972, 252–262. https://doi.org/10.1016/J.PALAEO.2010.08.003
Sphagesaurus_huenei	Terrestrial	Carvalho, I. de S., de Gasparini, Z. B., Salgado, L., de Vasconcellos, F. M. & Marinho, T. da S. 2010. Climate’s role in the distribution of the Cretaceous terrestrial Crocodyliformes throughout Gondwana. Palaeogeography, Palaeoclimatology, Palaeoecology, 2972, 252–262. https://doi.org/10.1016/J.PALAEO.2010.08.003
Sphenosuchus_acutus	Terrestrial	Clarac, F., de Buffrénil, V., Brochu, C. & Cubo, J. (2017). The evolution of bone ornamentation in Pseudosuchia: morphological constraints versus ecological adaptation. Biological Journal of the Linnean Society, 121(2), 395–408. https://doi.org/10.1093/BIOLINNEAN/BLW034
Stagonolepis_olenkae	Terrestrial	Desojo, J. B., Heckert, A. B., Martz, J. W., Parker, W. G., Schoch, R. R., Small, B. J. & Sulej, T. 2013. Aetosauria: a clade of armoured pseudosuchians from the Upper Triassic continental beds. Geological Society, London, Special Publications, 3791, 203–239. https://doi.org/10.1144/SP379.17
Stagonolepis_robertsoni	Terrestrial	Desojo, J. B., Heckert, A. B., Martz, J. W., Parker, W. G., Schoch, R. R., Small, B. J. & Sulej, T. 2013. Aetosauria: a clade of armoured pseudosuchians from the Upper Triassic continental beds. Geological Society, London, Special Publications, 3791, 203–239. https://doi.org/10.1144/SP379.17
Stagonosuchus_nyassicus	Terrestrial	Nesbitt, S. J., Brusatte, S. L., Desojo, J. B., Liparini, A., de França, M. A. G., Weinbaum, J. C. & Gower, D. J. (2013). Rauisuchia. Geological Society, London, Special Publications, 379(1), 241–274. https://doi.org/10.1144/SP379.1
Stagonosuchus_tanganyikaensis	Terrestrial	Nesbitt, S. J., Brusatte, S. L., Desojo, J. B., Liparini, A., de França, M. A. G., Weinbaum, J. C. & Gower, D. J. (2013). Rauisuchia. Geological Society, London, Special Publications, 379(1), 241–274. https://doi.org/10.1144/SP379.1
Stenomyti_huangae	Terrestrial	Desojo, J. B., Heckert, A. B., Martz, J. W., Parker, W. G., Schoch, R. R., Small, B. J. & Sulej, T. 2013. Aetosauria: a clade of armoured pseudosuchians from the Upper Triassic continental beds. Geological Society, London, Special Publications, 3791, 203–239. https://doi.org/10.1144/SP379.17
Stolokrosuchus_lapparenti	Terrestrial	Carvalho, I. de S., de Gasparini, Z. B., Salgado, L., de Vasconcellos, F. M. & Marinho, T. da S. 2010. Climate’s role in the distribution of the Cretaceous terrestrial Crocodyliformes throughout Gondwana. Palaeogeography, Palaeoclimatology, Palaeoecology, 2972, 252–262. https://doi.org/10.1016/J.PALAEO.2010.08.003
Stratiotosuchus_maxhechti	Terrestrial	Carvalho, I. de S., de Gasparini, Z. B., Salgado, L., de Vasconcellos, F. M. & Marinho, T. da S. 2010. Climate’s role in the distribution of the Cretaceous terrestrial Crocodyliformes throughout Gondwana. Palaeogeography, Palaeoclimatology, Palaeoecology, 2972, 252–262. https://doi.org/10.1016/J.PALAEO.2010.08.003
Tecovasuchus_chatterjeei	Terrestrial	Desojo, J. B., Heckert, A. B., Martz, J. W., Parker, W. G., Schoch, R. R., Small, B. J. & Sulej, T. 2013. Aetosauria: a clade of armoured pseudosuchians from the Upper Triassic continental beds. Geological Society, London, Special Publications, 3791, 203–239. https://doi.org/10.1144/SP379.17
Terrestrisuchus_gracilis	Terrestrial	Irmis, R. B., Nesbitt, S. J. & Sues, H. D. (2013). Early Crocodylomorpha. Geological Society, London, Special Publications, 379(1), 275–302. https://doi.org/10.1144/SP379.24
Ticinosuchus_ferox	Terrestrial	Clarac, F., de Buffrénil, V., Brochu, C. & Cubo, J. (2017). The evolution of bone ornamentation in Pseudosuchia: morphological constraints versus ecological adaptation. Biological Journal of the Linnean Society, 121(2), 395–408. https://doi.org/10.1093/BIOLINNEAN/BLW034
Tikisuchus_romeri	Terrestrial	Nesbitt, S. J., Brusatte, S. L., Desojo, J. B., Liparini, A., de França, M. A. G., Weinbaum, J. C. & Gower, D. J. (2013). Rauisuchia. Geological Society, London, Special Publications, 379(1), 241–274. https://doi.org/10.1144/SP379.1
Trialestes_romeri	Terrestrial	Clarac, F., de Buffrénil, V., Brochu, C. & Cubo, J. (2017). The evolution of bone ornamentation in Pseudosuchia: morphological constraints versus ecological adaptation. Biological Journal of the Linnean Society, 121(2), 395–408. https://doi.org/10.1093/BIOLINNEAN/BLW034
Trilophosuchus_rackhami	Terrestrial	Willis, P. M. A. (1997). Review of fossil crocodilians from Australasia. Australian Zoologist, 30(3), 287–298. https://doi.org/10.7882/AZ.1997.004
Turfanosuchus_dabanensis	Terrestrial	Clarac, F., de Buffrénil, V., Brochu, C. & Cubo, J. (2017). The evolution of bone ornamentation in Pseudosuchia: morphological constraints versus ecological adaptation. Biological Journal of the Linnean Society, 121(2), 395–408. https://doi.org/10.1093/BIOLINNEAN/BLW034
Typothorax_coccinarum	Terrestrial	Desojo, J. B., Heckert, A. B., Martz, J. W., Parker, W. G., Schoch, R. R., Small, B. J. & Sulej, T. 2013. Aetosauria: a clade of armoured pseudosuchians from the Upper Triassic continental beds. Geological Society, London, Special Publications, 3791, 203–239. https://doi.org/10.1144/SP379.17
Uruguaysuchus_aznarezi	Terrestrial	Carvalho, I. de S., de Gasparini, Z. B., Salgado, L., de Vasconcellos, F. M. & Marinho, T. da S. 2010. Climate’s role in the distribution of the Cretaceous terrestrial Crocodyliformes throughout Gondwana. Palaeogeography, Palaeoclimatology, Palaeoecology, 2972, 252–262. https://doi.org/10.1016/J.PALAEO.2010.08.003
Venaticosuchus_rusconii	Terrestrial	Von Baczko, M. B. & Ezcurra, M. D. (2013). Ornithosuchidae: a group of Triassic archosaurs with a unique ankle joint. Geological Society, London, Special Publications, 379(1), 187–202. https://doi.org/10.1144/SP379.4
Vivaron_haydeni	Terrestrial	Nesbitt, S. J., Brusatte, S. L., Desojo, J. B., Liparini, A., de França, M. A. G., Weinbaum, J. C. & Gower, D. J. (2013). Rauisuchia. Geological Society, London, Special Publications, 379(1), 241–274. https://doi.org/10.1144/SP379.1
Vytshegdosuchus_zheshartensis	Terrestrial	Nesbitt, S. J., Brusatte, S. L., Desojo, J. B., Liparini, A., de França, M. A. G., Weinbaum, J. C. & Gower, D. J. (2013). Rauisuchia. Geological Society, London, Special Publications, 379(1), 241–274. https://doi.org/10.1144/SP379.1
Wargosuchus_australis	Terrestrial	Carvalho, I. de S., de Gasparini, Z. B., Salgado, L., de Vasconcellos, F. M. & Marinho, T. da S. 2010. Climate’s role in the distribution of the Cretaceous terrestrial Crocodyliformes throughout Gondwana. Palaeogeography, Palaeoclimatology, Palaeoecology, 2972, 252–262. https://doi.org/10.1016/J.PALAEO.2010.08.003
Xilousuchus_sapingensis	Terrestrial	Nesbitt, S. J., Brusatte, S. L., Desojo, J. B., Liparini, A., de França, M. A. G., Weinbaum, J. C. & Gower, D. J. (2013). Rauisuchia. Geological Society, London, Special Publications, 379(1), 241–274. https://doi.org/10.1144/SP379.1
Yacarerani_boliviensis	Terrestrial	Carvalho, I. de S., de Gasparini, Z. B., Salgado, L., de Vasconcellos, F. M. & Marinho, T. da S. 2010. Climate’s role in the distribution of the Cretaceous terrestrial Crocodyliformes throughout Gondwana. Palaeogeography, Palaeoclimatology, Palaeoecology, 2972, 252–262. https://doi.org/10.1016/J.PALAEO.2010.08.003
Yonghesuchus_sangbiensis	Terrestrial	Butler, R. J., Sullivan, C., Ezcurra, M. D., Liu, J., Lecuona, A., &#38; Sookias, R. B. (2014). New clade of enigmatic early archosaurs yields insights into early pseudosuchian phylogeny and the biogeography of the archosaur radiation. BMC Evolutionary Biology, 14(1), 1–16. https://doi.org/10.1186/1471-2148-14-128/FIGURES/6
Youngosuchus_sinensis	Terrestrial	Nesbitt, S. J., Brusatte, S. L., Desojo, J. B., Liparini, A., de França, M. A. G., Weinbaum, J. C. & Gower, D. J. (2013). Rauisuchia. Geological Society, London, Special Publications, 379(1), 241–274. https://doi.org/10.1144/SP379.1
Zaraasuchus_shepardi	Terrestrial	Buscalioni, Á. D. (2017). The Gobiosuchidae in the early evolution of Crocodyliformes. Journal of Vertebrate Paleontology, 37(3), 3. https://doi.org/10.1080/02724634.2017.1324459/SUPPL_FILE/UJVP_A_1324459_SM1755.ZIP
Zosuchus_davidsoni	Terrestrial	Fiorelli, L. E. & Calvo, J. O. (2007). The first “protosuchian” (Archosauria: Crocodyliformes) from the Cretaceous (Santonian) of Gondwana. Arquivos do Museu Nacional, Rio de Janeiro, 65(4), 417-459. https://core.ac.uk/reader/224998609
Aeolodon_priscus	Marine	Foffa, D., Johnson, M. M., Young, M. T., Stee, L. & Brusatte, S. L. (2019). Revision of the Late Jurassic deep-water teleosauroid crocodylomorph Teleosaurus megarhinus Hulke, 1871 and evidence of pelagic adaptations in Teleosauroidea. PeerJ, 2019(4), e6646. https://doi.org/10.7717/PEERJ.6646/SUPP-3
Aktiogavialis_caribesi	Marine	Vélez-Juarbe, J., Brochu, C. A. & Santos, H. (2007). A gharial from the Oligocene of Puerto Rico: transoceanic dispersal in the history of a non-marine reptile. Proceedings of the Royal Society B: Biological Sciences, 274(1615), 1245. https://doi.org/10.1098/RSPB.2006.0455
Aktiogavialis_puertoricensis	Marine	Mannion, P. D., Benson, R. B. J., Carrano, M. T., Tennant, J. P., Judd, J. & Butler, R. J. 2015. Climate constrains the evolutionary history and biodiversity of crocodylians. Nature Communications, 61, 1–9. https://doi.org/10.1038/ncomms9438
Argochampsa_krebsi	Marine	Mannion, P. D., Benson, R. B. J., Carrano, M. T., Tennant, J. P., Judd, J. & Butler, R. J. 2015. Climate constrains the evolutionary history and biodiversity of crocodylians. Nature Communications, 61, 1–9. https://doi.org/10.1038/ncomms9438
Atlantosuchus_coupatezi	Marine	Mannion, P. D., Benson, R. B. J., Carrano, M. T., Tennant, J. P., Judd, J. & Butler, R. J. 2015. Climate constrains the evolutionary history and biodiversity of crocodylians. Nature Communications, 61, 1–9. https://doi.org/10.1038/ncomms9438
cf_Terminonaris_robusta_SMNH_P2411_dot_1	Marine	Mannion, P. D., Benson, R. B. J., Carrano, M. T., Tennant, J. P., Judd, J. & Butler, R. J. 2015. Climate constrains the evolutionary history and biodiversity of crocodylians. Nature Communications, 61, 1–9. https://doi.org/10.1038/ncomms9438
Chenanisuchus_lateroculi	Marine	Mannion, P. D., Benson, R. B. J., Carrano, M. T., Tennant, J. P., Judd, J. & Butler, R. J. 2015. Climate constrains the evolutionary history and biodiversity of crocodylians. Nature Communications, 61, 1–9. https://doi.org/10.1038/ncomms9438
Congosaurus_bequaerti	Marine	Mannion, P. D., Benson, R. B. J., Carrano, M. T., Tennant, J. P., Judd, J. & Butler, R. J. 2015. Climate constrains the evolutionary history and biodiversity of crocodylians. Nature Communications, 61, 1–9. https://doi.org/10.1038/ncomms9438
Congosaurus_compressus	Marine	Mannion, P. D., Benson, R. B. J., Carrano, M. T., Tennant, J. P., Judd, J. & Butler, R. J. 2015. Climate constrains the evolutionary history and biodiversity of crocodylians. Nature Communications, 61, 1–9. https://doi.org/10.1038/ncomms9438
Cricosaurus_araucanensis	Marine	Mannion, P. D., Benson, R. B. J., Carrano, M. T., Tennant, J. P., Judd, J. & Butler, R. J. 2015. Climate constrains the evolutionary history and biodiversity of crocodylians. Nature Communications, 61, 1–9. https://doi.org/10.1038/ncomms9438
Cricosaurus_elegans	Marine	Mannion, P. D., Benson, R. B. J., Carrano, M. T., Tennant, J. P., Judd, J. & Butler, R. J. 2015. Climate constrains the evolutionary history and biodiversity of crocodylians. Nature Communications, 61, 1–9. https://doi.org/10.1038/ncomms9438
Cricosaurus_gracilis	Marine	Mannion, P. D., Benson, R. B. J., Carrano, M. T., Tennant, J. P., Judd, J. & Butler, R. J. 2015. Climate constrains the evolutionary history and biodiversity of crocodylians. Nature Communications, 61, 1–9. https://doi.org/10.1038/ncomms9438
Cricosaurus_lithographicus	Marine	Mannion, P. D., Benson, R. B. J., Carrano, M. T., Tennant, J. P., Judd, J. & Butler, R. J. 2015. Climate constrains the evolutionary history and biodiversity of crocodylians. Nature Communications, 61, 1–9. https://doi.org/10.1038/ncomms9438
Cricosaurus_macrospondylus	Marine	Mannion, P. D., Benson, R. B. J., Carrano, M. T., Tennant, J. P., Judd, J. & Butler, R. J. 2015. Climate constrains the evolutionary history and biodiversity of crocodylians. Nature Communications, 61, 1–9. https://doi.org/10.1038/ncomms9438
Cricosaurus_saltillense	Marine	Mannion, P. D., Benson, R. B. J., Carrano, M. T., Tennant, J. P., Judd, J. & Butler, R. J. 2015. Climate constrains the evolutionary history and biodiversity of crocodylians. Nature Communications, 61, 1–9. https://doi.org/10.1038/ncomms9438
Cricosaurus_schroederi	Marine	Mannion, P. D., Benson, R. B. J., Carrano, M. T., Tennant, J. P., Judd, J. & Butler, R. J. 2015. Climate constrains the evolutionary history and biodiversity of crocodylians. Nature Communications, 61, 1–9. https://doi.org/10.1038/ncomms9438
Cricosaurus_sp_MNHNCu_P3001	Marine	Hua, S. & de Buffrenil, V. (2010). Bone histology as a clue in the interpretation of functional adaptations in the Thalattosuchia (Reptilia, Crocodylia). Journal of Vertebrate Paleontology, 16(4), 703–717. https://doi.org/10.1080/02724634.1996.10011359
Cricosaurus_suevicus	Marine	Mannion, P. D., Benson, R. B. J., Carrano, M. T., Tennant, J. P., Judd, J. & Butler, R. J. 2015. Climate constrains the evolutionary history and biodiversity of crocodylians. Nature Communications, 61, 1–9. https://doi.org/10.1038/ncomms9438
Cricosaurus_vignaudi	Marine	Mannion, P. D., Benson, R. B. J., Carrano, M. T., Tennant, J. P., Judd, J. & Butler, R. J. 2015. Climate constrains the evolutionary history and biodiversity of crocodylians. Nature Communications, 61, 1–9. https://doi.org/10.1038/ncomms9438
Dakosaurus_andiniensis	Marine	Mannion, P. D., Benson, R. B. J., Carrano, M. T., Tennant, J. P., Judd, J. & Butler, R. J. 2015. Climate constrains the evolutionary history and biodiversity of crocodylians. Nature Communications, 61, 1–9. https://doi.org/10.1038/ncomms9438
Dakosaurus_maximus	Marine	Mannion, P. D., Benson, R. B. J., Carrano, M. T., Tennant, J. P., Judd, J. & Butler, R. J. 2015. Climate constrains the evolutionary history and biodiversity of crocodylians. Nature Communications, 61, 1–9. https://doi.org/10.1038/ncomms9438
Dakosaurus_sp_CPC_201	Marine	Mannion, P. D., Benson, R. B. J., Carrano, M. T., Tennant, J. P., Judd, J. & Butler, R. J. 2015. Climate constrains the evolutionary history and biodiversity of crocodylians. Nature Communications, 61, 1–9. https://doi.org/10.1038/ncomms9438
Dyrosaurus_maghribensis	Marine	Mannion, P. D., Benson, R. B. J., Carrano, M. T., Tennant, J. P., Judd, J. & Butler, R. J. 2015. Climate constrains the evolutionary history and biodiversity of crocodylians. Nature Communications, 61, 1–9. https://doi.org/10.1038/ncomms9438
Dyrosaurus_phosphaticus	Marine	Mannion, P. D., Benson, R. B. J., Carrano, M. T., Tennant, J. P., Judd, J. & Butler, R. J. 2015. Climate constrains the evolutionary history and biodiversity of crocodylians. Nature Communications, 61, 1–9. https://doi.org/10.1038/ncomms9438
Eogavialis_africanum	Marine	Mannion, P. D., Benson, R. B. J., Carrano, M. T., Tennant, J. P., Judd, J. & Butler, R. J. 2015. Climate constrains the evolutionary history and biodiversity of crocodylians. Nature Communications, 61, 1–9. https://doi.org/10.1038/ncomms9438
Eogavialis_andrewsi	Marine	Mannion, P. D., Benson, R. B. J., Carrano, M. T., Tennant, J. P., Judd, J. & Butler, R. J. 2015. Climate constrains the evolutionary history and biodiversity of crocodylians. Nature Communications, 61, 1–9. https://doi.org/10.1038/ncomms9438
Eoneustes_bathonicus	Marine	Hua, S. & de Buffrenil, V. (2010). Bone histology as a clue in the interpretation of functional adaptations in the Thalattosuchia (Reptilia, Crocodylia). Journal of Vertebrate Paleontology, 16(4), 703–717. https://doi.org/10.1080/02724634.1996.10011359
Eoneustes_gaudryi	Marine	Hua, S. & de Buffrenil, V. (2010). Bone histology as a clue in the interpretation of functional adaptations in the Thalattosuchia (Reptilia, Crocodylia). Journal of Vertebrate Paleontology, 16(4), 703–717. https://doi.org/10.1080/02724634.1996.10011359
Eosuchus_lerichei	Marine	Mannion, P. D., Benson, R. B. J., Carrano, M. T., Tennant, J. P., Judd, J. & Butler, R. J. 2015. Climate constrains the evolutionary history and biodiversity of crocodylians. Nature Communications, 61, 1–9. https://doi.org/10.1038/ncomms9438
Eosuchus_minor	Marine	Mannion, P. D., Benson, R. B. J., Carrano, M. T., Tennant, J. P., Judd, J. & Butler, R. J. 2015. Climate constrains the evolutionary history and biodiversity of crocodylians. Nature Communications, 61, 1–9. https://doi.org/10.1038/ncomms9438
Eothoracosaurus_mississippiensis	Marine	Mannion, P. D., Benson, R. B. J., Carrano, M. T., Tennant, J. P., Judd, J. & Butler, R. J. 2015. Climate constrains the evolutionary history and biodiversity of crocodylians. Nature Communications, 61, 1–9. https://doi.org/10.1038/ncomms9438
Fortignathus_felixi	Marine	Hill, R. v., Mccartney, J. A., Roberts, E., Bouaré, M., Sissoko, F. & O’Leary, M. A. (2008). Dyrosaurid (Crocodyliformes: Mesoeucrocodylia) Fossils from the Upper Cretaceous and Paleogene of Mali: Implications for Phylogeny and Survivorship across the K/T Boundary. American Museum Notitates, 2008(3631), 1–19. https://doi.org/10.1206/598.1
Gavialosuchus_eggenburgensis	Marine	Böhme, M. (2003). The Miocene Climatic Optimum: evidence from ectothermic vertebrates of Central Europe. Palaeogeography, Palaeoclimatology, Palaeoecology, 195(3–4), 389–401. https://doi.org/10.1016/S0031-0182(03)00367-5
Geosaurus_giganteus	Marine	Mannion, P. D., Benson, R. B. J., Carrano, M. T., Tennant, J. P., Judd, J. & Butler, R. J. 2015. Climate constrains the evolutionary history and biodiversity of crocodylians. Nature Communications, 61, 1–9. https://doi.org/10.1038/ncomms9438
Geosaurus_grandis	Marine	Mannion, P. D., Benson, R. B. J., Carrano, M. T., Tennant, J. P., Judd, J. & Butler, R. J. 2015. Climate constrains the evolutionary history and biodiversity of crocodylians. Nature Communications, 61, 1–9. https://doi.org/10.1038/ncomms9438
Geosaurus_lapparenti	Marine	Mannion, P. D., Benson, R. B. J., Carrano, M. T., Tennant, J. P., Judd, J. & Butler, R. J. 2015. Climate constrains the evolutionary history and biodiversity of crocodylians. Nature Communications, 61, 1–9. https://doi.org/10.1038/ncomms9438
Geosaurus_sp_MNHNCu_P3009	Marine	Mannion, P. D., Benson, R. B. J., Carrano, M. T., Tennant, J. P., Judd, J. & Butler, R. J. 2015. Climate constrains the evolutionary history and biodiversity of crocodylians. Nature Communications, 61, 1–9. https://doi.org/10.1038/ncomms9438
Gracilineustes_acutus	Marine	Mannion, P. D., Benson, R. B. J., Carrano, M. T., Tennant, J. P., Judd, J. & Butler, R. J. 2015. Climate constrains the evolutionary history and biodiversity of crocodylians. Nature Communications, 61, 1–9. https://doi.org/10.1038/ncomms9438
Gracilineustes_leedsi	Marine	Mannion, P. D., Benson, R. B. J., Carrano, M. T., Tennant, J. P., Judd, J. & Butler, R. J. 2015. Climate constrains the evolutionary history and biodiversity of crocodylians. Nature Communications, 61, 1–9. https://doi.org/10.1038/ncomms9438
Guarinisuchus_munizi	Marine	Mannion, P. D., Benson, R. B. J., Carrano, M. T., Tennant, J. P., Judd, J. & Butler, R. J. 2015. Climate constrains the evolutionary history and biodiversity of crocodylians. Nature Communications, 61, 1–9. https://doi.org/10.1038/ncomms9438
Hyposaurus_derbianus	Marine	Mannion, P. D., Benson, R. B. J., Carrano, M. T., Tennant, J. P., Judd, J. & Butler, R. J. 2015. Climate constrains the evolutionary history and biodiversity of crocodylians. Nature Communications, 61, 1–9. https://doi.org/10.1038/ncomms9438
Hyposaurus_rogersii	Marine	Mannion, P. D., Benson, R. B. J., Carrano, M. T., Tennant, J. P., Judd, J. & Butler, R. J. 2015. Climate constrains the evolutionary history and biodiversity of crocodylians. Nature Communications, 61, 1–9. https://doi.org/10.1038/ncomms9438
Ieldraan_melkshamensis	Marine	Hua, S. & de Buffrenil, V. (2010). Bone histology as a clue in the interpretation of functional adaptations in the Thalattosuchia (Reptilia, Crocodylia). Journal of Vertebrate Paleontology, 16(4), 703–717. https://doi.org/10.1080/02724634.1996.10011359
Ikanogavialis_gameroi	Marine	Mannion, P. D., Benson, R. B. J., Carrano, M. T., Tennant, J. P., Judd, J. & Butler, R. J. 2015. Climate constrains the evolutionary history and biodiversity of crocodylians. Nature Communications, 61, 1–9. https://doi.org/10.1038/ncomms9438
Kentisuchus_astrei	Marine	Jouve, S. (2016). A new basal tomistomine (Crocodylia, Crocodyloidea) from Issel (Middle Eocene; France): Palaeobiogeography of basal tomistomines and palaeogeographic consequences. Zoological Journal of the Linnean Society, 177(1), 165–182. https://doi.org/10.1111/ZOJ.12357/SUPPINFO
Kentisuchus_spenceri	Marine	Mannion, P. D., Benson, R. B. J., Carrano, M. T., Tennant, J. P., Judd, J. & Butler, R. J. 2015. Climate constrains the evolutionary history and biodiversity of crocodylians. Nature Communications, 61, 1–9. https://doi.org/10.1038/ncomms9438
Machimosaurus_buffetauti	Marine	Mannion, P. D., Benson, R. B. J., Carrano, M. T., Tennant, J. P., Judd, J. & Butler, R. J. 2015. Climate constrains the evolutionary history and biodiversity of crocodylians. Nature Communications, 61, 1–9. https://doi.org/10.1038/ncomms9438
Machimosaurus_hugii	Marine	Mannion, P. D., Benson, R. B. J., Carrano, M. T., Tennant, J. P., Judd, J. & Butler, R. J. 2015. Climate constrains the evolutionary history and biodiversity of crocodylians. Nature Communications, 61, 1–9. https://doi.org/10.1038/ncomms9438
Machimosaurus_mosae	Marine	Mannion, P. D., Benson, R. B. J., Carrano, M. T., Tennant, J. P., Judd, J. & Butler, R. J. 2015. Climate constrains the evolutionary history and biodiversity of crocodylians. Nature Communications, 61, 1–9. https://doi.org/10.1038/ncomms9438
Machimosaurus_rex	Marine	Fanti, F., Miyashita, T., Cantelli, L., Mnasri, F., Dridi, J., Contessi, M., &#38; Cau, A. (2016). The largest thalattosuchian (Crocodylomorpha) supports teleosaurid survival across the Jurassic-Cretaceous boundary. Cretaceous Research, 61, 263–274. https://doi.org/10.1016/J.CRETRES.2015.11.011
Magyarosuchus_fitosi	Marine	Hua, S. & de Buffrenil, V. (2010). Bone histology as a clue in the interpretation of functional adaptations in the Thalattosuchia (Reptilia, Crocodylia). Journal of Vertebrate Paleontology, 16(4), 703–717. https://doi.org/10.1080/02724634.1996.10011359
Maledictosuchus_riclaensis	Marine	Mannion, P. D., Benson, R. B. J., Carrano, M. T., Tennant, J. P., Judd, J. & Butler, R. J. 2015. Climate constrains the evolutionary history and biodiversity of crocodylians. Nature Communications, 61, 1–9. https://doi.org/10.1038/ncomms9438
Maroccosuchus_zennaroi	Marine	Mannion, P. D., Benson, R. B. J., Carrano, M. T., Tennant, J. P., Judd, J. & Butler, R. J. 2015. Climate constrains the evolutionary history and biodiversity of crocodylians. Nature Communications, 61, 1–9. https://doi.org/10.1038/ncomms9438
Megadontosuchus_arduini	Marine	Mannion, P. D., Benson, R. B. J., Carrano, M. T., Tennant, J. P., Judd, J. & Butler, R. J. 2015. Climate constrains the evolutionary history and biodiversity of crocodylians. Nature Communications, 61, 1–9. https://doi.org/10.1038/ncomms9438
Metriorhynchidae_indet_OUMNH_J1583	Marine	Hua, S. & de Buffrenil, V. (2010). Bone histology as a clue in the interpretation of functional adaptations in the Thalattosuchia (Reptilia, Crocodylia). Journal of Vertebrate Paleontology, 16(4), 703–717. https://doi.org/10.1080/02724634.1996.10011359
Metriorhynchidae_indet_USNM_19640	Marine	Hua, S. & de Buffrenil, V. (2010). Bone histology as a clue in the interpretation of functional adaptations in the Thalattosuchia (Reptilia, Crocodylia). Journal of Vertebrate Paleontology, 16(4), 703–717. https://doi.org/10.1080/02724634.1996.10011359
Metriorhynchus_brachyrhynchus	Marine	Mannion, P. D., Benson, R. B. J., Carrano, M. T., Tennant, J. P., Judd, J. & Butler, R. J. 2015. Climate constrains the evolutionary history and biodiversity of crocodylians. Nature Communications, 61, 1–9. https://doi.org/10.1038/ncomms9438
Metriorhynchus_casamiquelai	Marine	Mannion, P. D., Benson, R. B. J., Carrano, M. T., Tennant, J. P., Judd, J. & Butler, R. J. 2015. Climate constrains the evolutionary history and biodiversity of crocodylians. Nature Communications, 61, 1–9. https://doi.org/10.1038/ncomms9438
Metriorhynchus_cf_superciliosus_unreferred_La_Rochelle	Marine	Hua, S. & de Buffrenil, V. (2010). Bone histology as a clue in the interpretation of functional adaptations in the Thalattosuchia (Reptilia, Crocodylia). Journal of Vertebrate Paleontology, 16(4), 703–717. https://doi.org/10.1080/02724634.1996.10011359
Metriorhynchus_geoffroyii	Marine	Mannion, P. D., Benson, R. B. J., Carrano, M. T., Tennant, J. P., Judd, J. & Butler, R. J. 2015. Climate constrains the evolutionary history and biodiversity of crocodylians. Nature Communications, 61, 1–9. https://doi.org/10.1038/ncomms9438
Metriorhynchus_moreli	Marine	Mannion, P. D., Benson, R. B. J., Carrano, M. T., Tennant, J. P., Judd, J. & Butler, R. J. 2015. Climate constrains the evolutionary history and biodiversity of crocodylians. Nature Communications, 61, 1–9. https://doi.org/10.1038/ncomms9438
Metriorhynchus_palpebosus	Marine	Mannion, P. D., Benson, R. B. J., Carrano, M. T., Tennant, J. P., Judd, J. & Butler, R. J. 2015. Climate constrains the evolutionary history and biodiversity of crocodylians. Nature Communications, 61, 1–9. https://doi.org/10.1038/ncomms9438
Metriorhynchus_sp_T_330	Marine	Hua, S. & de Buffrenil, V. (2010). Bone histology as a clue in the interpretation of functional adaptations in the Thalattosuchia (Reptilia, Crocodylia). Journal of Vertebrate Paleontology, 16(4), 703–717. https://doi.org/10.1080/02724634.1996.10011359
Metriorhynchus_westermanni	Marine	Mannion, P. D., Benson, R. B. J., Carrano, M. T., Tennant, J. P., Judd, J. & Butler, R. J. 2015. Climate constrains the evolutionary history and biodiversity of crocodylians. Nature Communications, 61, 1–9. https://doi.org/10.1038/ncomms9438
Neptunidraco_ammoniticus	Marine	Mannion, P. D., Benson, R. B. J., Carrano, M. T., Tennant, J. P., Judd, J. & Butler, R. J. 2015. Climate constrains the evolutionary history and biodiversity of crocodylians. Nature Communications, 61, 1–9. https://doi.org/10.1038/ncomms9438
Oceanosuchus_boecensis	Marine	Mannion, P. D., Benson, R. B. J., Carrano, M. T., Tennant, J. P., Judd, J. & Butler, R. J. 2015. Climate constrains the evolutionary history and biodiversity of crocodylians. Nature Communications, 61, 1–9. https://doi.org/10.1038/ncomms9438
Ocepesuchus_eoafricanus	Marine	Mannion, P. D., Benson, R. B. J., Carrano, M. T., Tennant, J. P., Judd, J. & Butler, R. J. 2015. Climate constrains the evolutionary history and biodiversity of crocodylians. Nature Communications, 61, 1–9. https://doi.org/10.1038/ncomms9438
Paratomistoma_courti	Marine	Mannion, P. D., Benson, R. B. J., Carrano, M. T., Tennant, J. P., Judd, J. & Butler, R. J. 2015. Climate constrains the evolutionary history and biodiversity of crocodylians. Nature Communications, 61, 1–9. https://doi.org/10.1038/ncomms9438
Peipehsuchus_teleorhinus	Marine	Mannion, P. D., Benson, R. B. J., Carrano, M. T., Tennant, J. P., Judd, J. & Butler, R. J. 2015. Climate constrains the evolutionary history and biodiversity of crocodylians. Nature Communications, 61, 1–9. https://doi.org/10.1038/ncomms9438
Pelagosaurus_typus	Marine	Mannion, P. D., Benson, R. B. J., Carrano, M. T., Tennant, J. P., Judd, J. & Butler, R. J. 2015. Climate constrains the evolutionary history and biodiversity of crocodylians. Nature Communications, 61, 1–9. https://doi.org/10.1038/ncomms9438
Phosphatosaurus_gavialoides	Marine	Mannion, P. D., Benson, R. B. J., Carrano, M. T., Tennant, J. P., Judd, J. & Butler, R. J. 2015. Climate constrains the evolutionary history and biodiversity of crocodylians. Nature Communications, 61, 1–9. https://doi.org/10.1038/ncomms9438
Piscogavialis_jugaliperforatus	Marine	Mannion, P. D., Benson, R. B. J., Carrano, M. T., Tennant, J. P., Judd, J. & Butler, R. J. 2015. Climate constrains the evolutionary history and biodiversity of crocodylians. Nature Communications, 61, 1–9. https://doi.org/10.1038/ncomms9438
Platysuchus_multicrobiculatus	Marine	Mannion, P. D., Benson, R. B. J., Carrano, M. T., Tennant, J. P., Judd, J. & Butler, R. J. 2015. Climate constrains the evolutionary history and biodiversity of crocodylians. Nature Communications, 61, 1–9. https://doi.org/10.1038/ncomms9438
Plesiosuchus_manselii	Marine	Mannion, P. D., Benson, R. B. J., Carrano, M. T., Tennant, J. P., Judd, J. & Butler, R. J. 2015. Climate constrains the evolutionary history and biodiversity of crocodylians. Nature Communications, 61, 1–9. https://doi.org/10.1038/ncomms9438
Purranisaurus_potens	Marine	Mannion, P. D., Benson, R. B. J., Carrano, M. T., Tennant, J. P., Judd, J. & Butler, R. J. 2015. Climate constrains the evolutionary history and biodiversity of crocodylians. Nature Communications, 61, 1–9. https://doi.org/10.1038/ncomms9438
Qianosuchus_mixtus	Marine	Mannion, P. D., Benson, R. B. J., Carrano, M. T., Tennant, J. P., Judd, J. & Butler, R. J. 2015. Climate constrains the evolutionary history and biodiversity of crocodylians. Nature Communications, 61, 1–9. https://doi.org/10.1038/ncomms9438
Rhabdognathus_acutirostris	Marine	Hill, R. v., Mccartney, J. A., Roberts, E., Bouaré, M., Sissoko, F. & O’Leary, M. A. (2008). Dyrosaurid (Crocodyliformes: Mesoeucrocodylia) Fossils from the Upper Cretaceous and Paleogene of Mali: Implications for Phylogeny and Survivorship across the K/T Boundary. American Museum Notitates, 2008(3631), 1–19. https://doi.org/10.1206/598.1
Rhabdognathus_aslerensis	Marine	Mannion, P. D., Benson, R. B. J., Carrano, M. T., Tennant, J. P., Judd, J. & Butler, R. J. 2015. Climate constrains the evolutionary history and biodiversity of crocodylians. Nature Communications, 61, 1–9. https://doi.org/10.1038/ncomms9438
Rhacheosaurus_gracilis	Marine	Mannion, P. D., Benson, R. B. J., Carrano, M. T., Tennant, J. P., Judd, J. & Butler, R. J. 2015. Climate constrains the evolutionary history and biodiversity of crocodylians. Nature Communications, 61, 1–9. https://doi.org/10.1038/ncomms9438
Sabinosuchus_coahuilensis	Marine	Shiller, T. A., Porras-Muzquiz, H. G. & Lehman, T. M. (2016). Sabinosuchus coahuilensis, a new dyrosaurid crocodyliform from the Escondido Formation (Maastrichtian) of Coahuila, Mexico. Journal of Vertebrate Paleontology, 36(6). https://doi.org/10.1080/02724634.2016.1222586
Siquisiquesuchus_venezuelensis	Marine	Mannion, P. D., Benson, R. B. J., Carrano, M. T., Tennant, J. P., Judd, J. & Butler, R. J. 2015. Climate constrains the evolutionary history and biodiversity of crocodylians. Nature Communications, 61, 1–9. https://doi.org/10.1038/ncomms9438
Steneosaurus_bollensis	Marine	Mannion, P. D., Benson, R. B. J., Carrano, M. T., Tennant, J. P., Judd, J. & Butler, R. J. 2015. Climate constrains the evolutionary history and biodiversity of crocodylians. Nature Communications, 61, 1–9. https://doi.org/10.1038/ncomms9438
Steneosaurus_boutilieri	Marine	Mannion, P. D., Benson, R. B. J., Carrano, M. T., Tennant, J. P., Judd, J. & Butler, R. J. 2015. Climate constrains the evolutionary history and biodiversity of crocodylians. Nature Communications, 61, 1–9. https://doi.org/10.1038/ncomms9438
Steneosaurus_brevidens	Marine	Mannion, P. D., Benson, R. B. J., Carrano, M. T., Tennant, J. P., Judd, J. & Butler, R. J. 2015. Climate constrains the evolutionary history and biodiversity of crocodylians. Nature Communications, 61, 1–9. https://doi.org/10.1038/ncomms9438
Steneosaurus_brevior	Marine	Mannion, P. D., Benson, R. B. J., Carrano, M. T., Tennant, J. P., Judd, J. & Butler, R. J. 2015. Climate constrains the evolutionary history and biodiversity of crocodylians. Nature Communications, 61, 1–9. https://doi.org/10.1038/ncomms9438
Steneosaurus_durobrivensis	Marine	Mannion, P. D., Benson, R. B. J., Carrano, M. T., Tennant, J. P., Judd, J. & Butler, R. J. 2015. Climate constrains the evolutionary history and biodiversity of crocodylians. Nature Communications, 61, 1–9. https://doi.org/10.1038/ncomms9438
Steneosaurus_edwardsi	Marine	Mannion, P. D., Benson, R. B. J., Carrano, M. T., Tennant, J. P., Judd, J. & Butler, R. J. 2015. Climate constrains the evolutionary history and biodiversity of crocodylians. Nature Communications, 61, 1–9. https://doi.org/10.1038/ncomms9438
Steneosaurus_gracilirostris	Marine	Mannion, P. D., Benson, R. B. J., Carrano, M. T., Tennant, J. P., Judd, J. & Butler, R. J. 2015. Climate constrains the evolutionary history and biodiversity of crocodylians. Nature Communications, 61, 1–9. https://doi.org/10.1038/ncomms9438
Steneosaurus_heberti	Marine	Mannion, P. D., Benson, R. B. J., Carrano, M. T., Tennant, J. P., Judd, J. & Butler, R. J. 2015. Climate constrains the evolutionary history and biodiversity of crocodylians. Nature Communications, 61, 1–9. https://doi.org/10.1038/ncomms9438
Steneosaurus_larteti	Marine	Mannion, P. D., Benson, R. B. J., Carrano, M. T., Tennant, J. P., Judd, J. & Butler, R. J. 2015. Climate constrains the evolutionary history and biodiversity of crocodylians. Nature Communications, 61, 1–9. https://doi.org/10.1038/ncomms9438
Steneosaurus_leedsi	Marine	Mannion, P. D., Benson, R. B. J., Carrano, M. T., Tennant, J. P., Judd, J. & Butler, R. J. 2015. Climate constrains the evolutionary history and biodiversity of crocodylians. Nature Communications, 61, 1–9. https://doi.org/10.1038/ncomms9438
Steneosaurus_megarhinus	Marine	Foffa, D., Johnson, M. M., Young, M. T., Stee, L. & Brusatte, S. L. (2019). Revision of the Late Jurassic deep-water teleosauroid crocodylomorph Teleosaurus megarhinus Hulke, 1871 and evidence of pelagic adaptations in Teleosauroidea. PeerJ, 2019(4), e6646. https://doi.org/10.7717/PEERJ.6646/SUPP-3
Steneosaurus_pictaviensis	Marine	Mannion, P. D., Benson, R. B. J., Carrano, M. T., Tennant, J. P., Judd, J. & Butler, R. J. 2015. Climate constrains the evolutionary history and biodiversity of crocodylians. Nature Communications, 61, 1–9. https://doi.org/10.1038/ncomms9438
Suchodus_durobrivensis	Marine	Mannion, P. D., Benson, R. B. J., Carrano, M. T., Tennant, J. P., Judd, J. & Butler, R. J. 2015. Climate constrains the evolutionary history and biodiversity of crocodylians. Nature Communications, 61, 1–9. https://doi.org/10.1038/ncomms9438
Teleidosaurus_calvadosii	Marine	Hua, S. & de Buffrenil, V. (2010). Bone histology as a clue in the interpretation of functional adaptations in the Thalattosuchia (Reptilia, Crocodylia). Journal of Vertebrate Paleontology, 16(4), 703–717. https://doi.org/10.1080/02724634.1996.10011359
Teleidosaurus_joberti	Marine	Hua, S. & de Buffrenil, V. (2010). Bone histology as a clue in the interpretation of functional adaptations in the Thalattosuchia (Reptilia, Crocodylia). Journal of Vertebrate Paleontology, 16(4), 703–717. https://doi.org/10.1080/02724634.1996.10011359
Teleosaurus_asthenodeirus	Marine	Jouve, S. (2012). The skull of Teleosaurus cadomensis (Crocodylomorpha; Thalattosuchia), and phylogenetic analysis of Thalattosuchia. Journal of Vertebrate Paleontology, 29(1), 88–102. https://doi.org/10.1080/02724634.2009.10010364
Teleosaurus_brevior	Marine	Jouve, S. (2012). The skull of Teleosaurus cadomensis (Crocodylomorpha; Thalattosuchia), and phylogenetic analysis of Thalattosuchia. Journal of Vertebrate Paleontology, 29(1), 88–102. https://doi.org/10.1080/02724634.2009.10010364
Terminonaris_browni	Marine	Mannion, P. D., Benson, R. B. J., Carrano, M. T., Tennant, J. P., Judd, J. & Butler, R. J. 2015. Climate constrains the evolutionary history and biodiversity of crocodylians. Nature Communications, 61, 1–9. https://doi.org/10.1038/ncomms9438
Terminonaris_robusta	Marine	Mannion, P. D., Benson, R. B. J., Carrano, M. T., Tennant, J. P., Judd, J. & Butler, R. J. 2015. Climate constrains the evolutionary history and biodiversity of crocodylians. Nature Communications, 61, 1–9. https://doi.org/10.1038/ncomms9438
Thecachampsa_antiquus	Marine	Mannion, P. D., Benson, R. B. J., Carrano, M. T., Tennant, J. P., Judd, J. & Butler, R. J. 2015. Climate constrains the evolutionary history and biodiversity of crocodylians. Nature Communications, 61, 1–9. https://doi.org/10.1038/ncomms9438
Thecachampsa_carolinensis	Marine	Martin, J. E., Lauprasert, K., Tong, H., Suteethorn, V. & Buffetaut, E. (2019). An Eocene tomistomine from peninsular Thailand. Annales de Paléontologie, 105(3), 245–253. https://doi.org/10.1016/J.ANNPAL.2019.03.002
Thecachampsa_sericodon	Marine	Mannion, P. D., Benson, R. B. J., Carrano, M. T., Tennant, J. P., Judd, J. & Butler, R. J. 2015. Climate constrains the evolutionary history and biodiversity of crocodylians. Nature Communications, 61, 1–9. https://doi.org/10.1038/ncomms9438
Torvoneustes_carpenteri	Marine	Mannion, P. D., Benson, R. B. J., Carrano, M. T., Tennant, J. P., Judd, J. & Butler, R. J. 2015. Climate constrains the evolutionary history and biodiversity of crocodylians. Nature Communications, 61, 1–9. https://doi.org/10.1038/ncomms9438
Torvoneustes_coryphaeus	Marine	Mannion, P. D., Benson, R. B. J., Carrano, M. T., Tennant, J. P., Judd, J. & Butler, R. J. 2015. Climate constrains the evolutionary history and biodiversity of crocodylians. Nature Communications, 61, 1–9. https://doi.org/10.1038/ncomms9438
Torvoneustes_mexicanus	Marine	Hua, S. & de Buffrenil, V. (2010). Bone histology as a clue in the interpretation of functional adaptations in the Thalattosuchia (Reptilia, Crocodylia). Journal of Vertebrate Paleontology, 16(4), 703–717. https://doi.org/10.1080/02724634.1996.10011359
Tyrannoneustes_lythrodectikos	Marine	Mannion, P. D., Benson, R. B. J., Carrano, M. T., Tennant, J. P., Judd, J. & Butler, R. J. 2015. Climate constrains the evolutionary history and biodiversity of crocodylians. Nature Communications, 61, 1–9. https://doi.org/10.1038/ncomms9438
Zoneait_nargorum	Marine	Wilberg, E. W. (2015). A new metriorhynchoid (Crocodylomorpha, Thalattosuchia) from the Middle Jurassic of Oregon and the evolutionary timing of marine adaptations in thalattosuchian crocodylomorphs. Journal of Vertebrate Paleontology, 35(2). https://doi.org/10.1080/02724634.2014.902846/SUPPL_FILE/UJVP_A_902846_SM0588.ZIP
Acherontisuchus_guajiraensis	Freshwater	Hastings, A. K., Bloch, J. I. & Jaramillo, C. A. 2011. A new longirostrine dyrosaurid Crocodylomorpha, Mesoeucrocodylia from the Paleocene of north-eastern Colombia: Biogeographic and behavioural implications for New-World Dyrosauridae. Palaeontology, 545, 1095–1116. https://doi.org/10.1111/J.1475-4983.2011.01092.X/FULL
Acynodon_adriaticus	Freshwater	Mannion, P. D., Benson, R. B. J., Carrano, M. T., Tennant, J. P., Judd, J. & Butler, R. J. 2015. Climate constrains the evolutionary history and biodiversity of crocodylians. Nature Communications, 61, 1–9. https://doi.org/10.1038/ncomms9438
Acynodon_iberoccitanus	Freshwater	Mannion, P. D., Benson, R. B. J., Carrano, M. T., Tennant, J. P., Judd, J. & Butler, R. J. 2015. Climate constrains the evolutionary history and biodiversity of crocodylians. Nature Communications, 61, 1–9. https://doi.org/10.1038/ncomms9438
Aegisuchus_witmeri	Freshwater	Mannion, P. D., Benson, R. B. J., Carrano, M. T., Tennant, J. P., Judd, J. & Butler, R. J. 2015. Climate constrains the evolutionary history and biodiversity of crocodylians. Nature Communications, 61, 1–9. https://doi.org/10.1038/ncomms9438
Aegyptosuchus_peyeri	Freshwater	Mannion, P. D., Benson, R. B. J., Carrano, M. T., Tennant, J. P., Judd, J. & Butler, R. J. 2015. Climate constrains the evolutionary history and biodiversity of crocodylians. Nature Communications, 61, 1–9. https://doi.org/10.1038/ncomms9438
Agaresuchus_fontisensis	Freshwater	Narváez, I., Brochu, C. A., Escaso, F., Pérez-García, A. & Ortega, F. (2016). New Spanish Late Cretaceous eusuchian reveals the synchronic and sympatric presence of two allodaposuchids. Cretaceous Research, 65, 112–125. https://doi.org/10.1016/J.CRETRES.2016.04.018
Agaresuchus_subjuniperus	Freshwater	Narváez, I., Brochu, C. A., Escaso, F., Pérez-García, A. & Ortega, F. (2016). New Spanish Late Cretaceous eusuchian reveals the synchronic and sympatric presence of two allodaposuchids. Cretaceous Research, 65, 112–125. https://doi.org/10.1016/J.CRETRES.2016.04.018
Albertochampsa_langstoni	Freshwater	Mannion, P. D., Benson, R. B. J., Carrano, M. T., Tennant, J. P., Judd, J. & Butler, R. J. 2015. Climate constrains the evolutionary history and biodiversity of crocodylians. Nature Communications, 61, 1–9. https://doi.org/10.1038/ncomms9438
Albertosuchus_knudsenii	Freshwater	Wu, X. C., & Brinkman, D. B. (2015). A new crocodylian (Eusuchia) from the uppermost Cretaceous of Alberta, Canada. Canadian Journal of Earth Sciences, 52(8), 590–607. https://doi.org/10.1139/CJES-2014-0133
Aldabrachampsus_dilophus	Freshwater	Mannion, P. D., Benson, R. B. J., Carrano, M. T., Tennant, J. P., Judd, J. & Butler, R. J. 2015. Climate constrains the evolutionary history and biodiversity of crocodylians. Nature Communications, 61, 1–9. https://doi.org/10.1038/ncomms9438
Alligator_mcgrewi	Freshwater	Mannion, P. D., Benson, R. B. J., Carrano, M. T., Tennant, J. P., Judd, J. & Butler, R. J. 2015. Climate constrains the evolutionary history and biodiversity of crocodylians. Nature Communications, 61, 1–9. https://doi.org/10.1038/ncomms9438
Alligator_mefferdi	Freshwater	Mannion, P. D., Benson, R. B. J., Carrano, M. T., Tennant, J. P., Judd, J. & Butler, R. J. 2015. Climate constrains the evolutionary history and biodiversity of crocodylians. Nature Communications, 61, 1–9. https://doi.org/10.1038/ncomms9438
Alligator_mississippiensis	Freshwater	Mannion, P. D., Benson, R. B. J., Carrano, M. T., Tennant, J. P., Judd, J. & Butler, R. J. 2015. Climate constrains the evolutionary history and biodiversity of crocodylians. Nature Communications, 61, 1–9. https://doi.org/10.1038/ncomms9438
Alligator_olseni	Freshwater	Mannion, P. D., Benson, R. B. J., Carrano, M. T., Tennant, J. P., Judd, J. & Butler, R. J. 2015. Climate constrains the evolutionary history and biodiversity of crocodylians. Nature Communications, 61, 1–9. https://doi.org/10.1038/ncomms9438
Alligator_prenasalis	Freshwater	Mannion, P. D., Benson, R. B. J., Carrano, M. T., Tennant, J. P., Judd, J. & Butler, R. J. 2015. Climate constrains the evolutionary history and biodiversity of crocodylians. Nature Communications, 61, 1–9. https://doi.org/10.1038/ncomms9438
Alligator_sinensis	Freshwater	Mannion, P. D., Benson, R. B. J., Carrano, M. T., Tennant, J. P., Judd, J. & Butler, R. J. 2015. Climate constrains the evolutionary history and biodiversity of crocodylians. Nature Communications, 61, 1–9. https://doi.org/10.1038/ncomms9438
Alligator_thomsoni	Freshwater	Mannion, P. D., Benson, R. B. J., Carrano, M. T., Tennant, J. P., Judd, J. & Butler, R. J. 2015. Climate constrains the evolutionary history and biodiversity of crocodylians. Nature Communications, 61, 1–9. https://doi.org/10.1038/ncomms9438
Alligatorellus_bavaricus	Freshwater	Karl, H-V. (2006). The Late Jurassic crocodiles of the Langenberg near Oker, Lower Saxony (Germany), and description of related materials (with remarks on the history of quarrying the “Langenberg Limestone” and “Obernkirchen Sandstone”).
Alligatorellus_beaumonti	Freshwater	Karl, H-V. (2006). The Late Jurassic crocodiles of the Langenberg near Oker, Lower Saxony (Germany), and description of related materials (with remarks on the history of quarrying the “Langenberg Limestone” and “Obernkirchen Sandstone”).
Alligatoridae_indet_MMC_001	Freshwater	Brochu, C. A. (1999). Phylogenetics, Taxonomy, and Historical Biogeography of Alligatoroidea. Memoir. Society of Vertebrate Paleontology, 6, 9. https://doi.org/10.2307/3889340
Alligatorium_meyeri	Freshwater	Mannion, P. D., Benson, R. B. J., Carrano, M. T., Tennant, J. P., Judd, J. & Butler, R. J. 2015. Climate constrains the evolutionary history and biodiversity of crocodylians. Nature Communications, 61, 1–9. https://doi.org/10.1038/ncomms9438
Allodaposuchus_cf_precedens_MDE_slash_CM_dash_616	Freshwater	Mannion, P. D., Benson, R. B. J., Carrano, M. T., Tennant, J. P., Judd, J. & Butler, R. J. 2015. Climate constrains the evolutionary history and biodiversity of crocodylians. Nature Communications, 61, 1–9. https://doi.org/10.1038/ncomms9438
Allodaposuchus_precedens	Freshwater	Mannion, P. D., Benson, R. B. J., Carrano, M. T., Tennant, J. P., Judd, J. & Butler, R. J. 2015. Climate constrains the evolutionary history and biodiversity of crocodylians. Nature Communications, 61, 1–9. https://doi.org/10.1038/ncomms9438
Allognathosuchus_heterodon	Freshwater	Mannion, P. D., Benson, R. B. J., Carrano, M. T., Tennant, J. P., Judd, J. & Butler, R. J. 2015. Climate constrains the evolutionary history and biodiversity of crocodylians. Nature Communications, 61, 1–9. https://doi.org/10.1038/ncomms9438
Allognathosuchus_mlynarskii	Freshwater	Mannion, P. D., Benson, R. B. J., Carrano, M. T., Tennant, J. P., Judd, J. & Butler, R. J. 2015. Climate constrains the evolutionary history and biodiversity of crocodylians. Nature Communications, 61, 1–9. https://doi.org/10.1038/ncomms9438
Amphicotylus_lucasii	Freshwater	Allen, E. R. (2012). Analysis of North American goniopholidid crocodyliforms in a phylogenetic context. https://doi.org/10.17077/ETD.317ZY27T
Angistorhinus_aeolamnis	Freshwater	Stocker, M. R. & Butler, R. J. (2013). Phytosauria. Geological Society, London, Special Publications, 379(1), 91–117. https://doi.org/10.1144/SP379.5
Angistorhinus_alticephalus	Freshwater	Stocker, M. R. & Butler, R. J. (2013). Phytosauria. Geological Society, London, Special Publications, 379(1), 91–117. https://doi.org/10.1144/SP379.5
Anteophthalmosuchus_cf_esuchae_CCB_dash_1	Freshwater	Mannion, P. D., Benson, R. B. J., Carrano, M. T., Tennant, J. P., Judd, J. & Butler, R. J. 2015. Climate constrains the evolutionary history and biodiversity of crocodylians. Nature Communications, 61, 1–9. https://doi.org/10.1038/ncomms9438
Anteophthalmosuchus_epikrator	Freshwater	Mannion, P. D., Benson, R. B. J., Carrano, M. T., Tennant, J. P., Judd, J. & Butler, R. J. 2015. Climate constrains the evolutionary history and biodiversity of crocodylians. Nature Communications, 61, 1–9. https://doi.org/10.1038/ncomms9438
Anteophthalmosuchus_esuchae	Freshwater	Mannion, P. D., Benson, R. B. J., Carrano, M. T., Tennant, J. P., Judd, J. & Butler, R. J. 2015. Climate constrains the evolutionary history and biodiversity of crocodylians. Nature Communications, 61, 1–9. https://doi.org/10.1038/ncomms9438
Anteophthalmosuchus_hooleyi	Freshwater	Mannion, P. D., Benson, R. B. J., Carrano, M. T., Tennant, J. P., Judd, J. & Butler, R. J. 2015. Climate constrains the evolutionary history and biodiversity of crocodylians. Nature Communications, 61, 1–9. https://doi.org/10.1038/ncomms9438
Anthracosuchus_balrogus	Freshwater	Mannion, P. D., Benson, R. B. J., Carrano, M. T., Tennant, J. P., Judd, J. & Butler, R. J. 2015. Climate constrains the evolutionary history and biodiversity of crocodylians. Nature Communications, 61, 1–9. https://doi.org/10.1038/ncomms9438
Arambourgia_gaudryi	Freshwater	Brochu, C. A. (1999). Phylogenetics, Taxonomy, and Historical Biogeography of Alligatoroidea. Memoir. Society of Vertebrate Paleontology, 6, 9. https://doi.org/10.2307/3889340
Arambourgisuchus_khouribgaensis	Freshwater	Mannion, P. D., Benson, R. B. J., Carrano, M. T., Tennant, J. P., Judd, J. & Butler, R. J. 2015. Climate constrains the evolutionary history and biodiversity of crocodylians. Nature Communications, 61, 1–9. https://doi.org/10.1038/ncomms9438
Arenysuchus_gascabadiolorum	Freshwater	Mannion, P. D., Benson, R. B. J., Carrano, M. T., Tennant, J. P., Judd, J. & Butler, R. J. 2015. Climate constrains the evolutionary history and biodiversity of crocodylians. Nature Communications, 61, 1–9. https://doi.org/10.1038/ncomms9438
Asiatosuchus_germanicus	Freshwater	Mannion, P. D., Benson, R. B. J., Carrano, M. T., Tennant, J. P., Judd, J. & Butler, R. J. 2015. Climate constrains the evolutionary history and biodiversity of crocodylians. Nature Communications, 61, 1–9. https://doi.org/10.1038/ncomms9438
Asiatosuchus_grangeri	Freshwater	Mannion, P. D., Benson, R. B. J., Carrano, M. T., Tennant, J. P., Judd, J. & Butler, R. J. 2015. Climate constrains the evolutionary history and biodiversity of crocodylians. Nature Communications, 61, 1–9. https://doi.org/10.1038/ncomms9438
Atoposaurus_jourdani	Freshwater	Mannion, P. D., Benson, R. B. J., Carrano, M. T., Tennant, J. P., Judd, J. & Butler, R. J. 2015. Climate constrains the evolutionary history and biodiversity of crocodylians. Nature Communications, 61, 1–9. https://doi.org/10.1038/ncomms9438
Atoposaurus_oberndorferi	Freshwater	Mannion, P. D., Benson, R. B. J., Carrano, M. T., Tennant, J. P., Judd, J. & Butler, R. J. 2015. Climate constrains the evolutionary history and biodiversity of crocodylians. Nature Communications, 61, 1–9. https://doi.org/10.1038/ncomms9438
Australosuchus_clarkae	Freshwater	Mannion, P. D., Benson, R. B. J., Carrano, M. T., Tennant, J. P., Judd, J. & Butler, R. J. 2015. Climate constrains the evolutionary history and biodiversity of crocodylians. Nature Communications, 61, 1–9. https://doi.org/10.1038/ncomms9438
Baru_darrowi	Freshwater	Mannion, P. D., Benson, R. B. J., Carrano, M. T., Tennant, J. P., Judd, J. & Butler, R. J. 2015. Climate constrains the evolutionary history and biodiversity of crocodylians. Nature Communications, 61, 1–9. https://doi.org/10.1038/ncomms9438
Baru_huberi	Freshwater	Mannion, P. D., Benson, R. B. J., Carrano, M. T., Tennant, J. P., Judd, J. & Butler, R. J. 2015. Climate constrains the evolutionary history and biodiversity of crocodylians. Nature Communications, 61, 1–9. https://doi.org/10.1038/ncomms9438
Batrachomimus_pastosbonensis	Freshwater	Mannion, P. D., Benson, R. B. J., Carrano, M. T., Tennant, J. P., Judd, J. & Butler, R. J. 2015. Climate constrains the evolutionary history and biodiversity of crocodylians. Nature Communications, 61, 1–9. https://doi.org/10.1038/ncomms9438
Bernissartia_fagesii	Freshwater	Mannion, P. D., Benson, R. B. J., Carrano, M. T., Tennant, J. P., Judd, J. & Butler, R. J. 2015. Climate constrains the evolutionary history and biodiversity of crocodylians. Nature Communications, 61, 1–9. https://doi.org/10.1038/ncomms9438
Borealosuchus_acutidentatus	Freshwater	Mannion, P. D., Benson, R. B. J., Carrano, M. T., Tennant, J. P., Judd, J. & Butler, R. J. 2015. Climate constrains the evolutionary history and biodiversity of crocodylians. Nature Communications, 61, 1–9. https://doi.org/10.1038/ncomms9438
Borealosuchus_formidabilis	Freshwater	Mannion, P. D., Benson, R. B. J., Carrano, M. T., Tennant, J. P., Judd, J. & Butler, R. J. 2015. Climate constrains the evolutionary history and biodiversity of crocodylians. Nature Communications, 61, 1–9. https://doi.org/10.1038/ncomms9438
Borealosuchus_sternbergii	Freshwater	Mannion, P. D., Benson, R. B. J., Carrano, M. T., Tennant, J. P., Judd, J. & Butler, R. J. 2015. Climate constrains the evolutionary history and biodiversity of crocodylians. Nature Communications, 61, 1–9. https://doi.org/10.1038/ncomms9438
Borealosuchus_threeensis	Freshwater	Mannion, P. D., Benson, R. B. J., Carrano, M. T., Tennant, J. P., Judd, J. & Butler, R. J. 2015. Climate constrains the evolutionary history and biodiversity of crocodylians. Nature Communications, 61, 1–9. https://doi.org/10.1038/ncomms9438
Brachychampsa_montana	Freshwater	Mannion, P. D., Benson, R. B. J., Carrano, M. T., Tennant, J. P., Judd, J. & Butler, R. J. 2015. Climate constrains the evolutionary history and biodiversity of crocodylians. Nature Communications, 61, 1–9. https://doi.org/10.1038/ncomms9438
Brachychampsa_sealeyi	Freshwater	Williamson, T. E. (1996). Brachychampsa sealetyi, sp. nov., (Crocodylia, Alligatoroidea) from the Upper Cretaceous (Lower Campanian) Menefee Formation, Northwestern New Mexico. Journal of Vertebrate Paleontology, 16(3), 421–431.
Brachysuchus_megalodon	Freshwater	Stocker, M. R. & Butler, R. J. (2013). Phytosauria. Geological Society, London, Special Publications, 379(1), 91–117. https://doi.org/10.1144/SP379.5
Brachyuranochampsa_eversolei	Freshwater	Zangerl, R. (1943). Brachyuranochampsa eversolei, Gen. et sp. nov., A New Crocodilian from the Washakie Eocene of Wyoming. Annals of the Carnegie Museum, 30, 77–84. https://www.biodiversitylibrary.org/item/216154
Brochuchus_pigotti	Freshwater	Mannion, P. D., Benson, R. B. J., Carrano, M. T., Tennant, J. P., Judd, J. & Butler, R. J. 2015. Climate constrains the evolutionary history and biodiversity of crocodylians. Nature Communications, 61, 1–9. https://doi.org/10.1038/ncomms9438
Caiman_brevirostris	Freshwater	Mannion, P. D., Benson, R. B. J., Carrano, M. T., Tennant, J. P., Judd, J. & Butler, R. J. 2015. Climate constrains the evolutionary history and biodiversity of crocodylians. Nature Communications, 61, 1–9. https://doi.org/10.1038/ncomms9438
Caiman_crocodilus	Freshwater	Baillie, J., Hilton-Taylor, C., Stuart, S. N. & IUCN Species Survival Commission. (2004) IUCN Red List of Threatened Species: A Global Species Assessment.
Caiman_latirostris	Freshwater	Mannion, P. D., Benson, R. B. J., Carrano, M. T., Tennant, J. P., Judd, J. & Butler, R. J. 2015. Climate constrains the evolutionary history and biodiversity of crocodylians. Nature Communications, 61, 1–9. https://doi.org/10.1038/ncomms9438
Caiman_sp_UCMP_39978	Freshwater	Brochu, C. A. (1999). Phylogenetics, Taxonomy, and Historical Biogeography of Alligatoroidea. Memoir. Society of Vertebrate Paleontology, 6, 9. https://doi.org/10.2307/3889340
Caiman_wannlangstoni	Freshwater	Mannion, P. D., Benson, R. B. J., Carrano, M. T., Tennant, J. P., Judd, J. & Butler, R. J. 2015. Climate constrains the evolutionary history and biodiversity of crocodylians. Nature Communications, 61, 1–9. https://doi.org/10.1038/ncomms9438
Caiman_yacare	Freshwater	Mannion, P. D., Benson, R. B. J., Carrano, M. T., Tennant, J. P., Judd, J. & Butler, R. J. 2015. Climate constrains the evolutionary history and biodiversity of crocodylians. Nature Communications, 61, 1–9. https://doi.org/10.1038/ncomms9438
Centenariosuchus_gilmorei	Freshwater	Mannion, P. D., Benson, R. B. J., Carrano, M. T., Tennant, J. P., Judd, J. & Butler, R. J. 2015. Climate constrains the evolutionary history and biodiversity of crocodylians. Nature Communications, 61, 1–9. https://doi.org/10.1038/ncomms9438
Ceratosuchus_burdoshi	Freshwater	Mannion, P. D., Benson, R. B. J., Carrano, M. T., Tennant, J. P., Judd, J. & Butler, R. J. 2015. Climate constrains the evolutionary history and biodiversity of crocodylians. Nature Communications, 61, 1–9. https://doi.org/10.1038/ncomms9438
Cerrejonisuchus_improcerus	Freshwater	Mannion, P. D., Benson, R. B. J., Carrano, M. T., Tennant, J. P., Judd, J. & Butler, R. J. 2015. Climate constrains the evolutionary history and biodiversity of crocodylians. Nature Communications, 61, 1–9. https://doi.org/10.1038/ncomms9438
Chalawan_thailandicus	Freshwater	Martin, J. E., Lauprasert, K., Buffetaut, E., Liard, R. & Suteethorn, V. (2014). A large pholidosaurid in the Phu Kradung Formation of north-eastern Thailand. Palaeontology, 57(4), 757–769. https://doi.org/10.1111/PALA.12086
Charactosuchus_fieldsi	Freshwater	Mannion, P. D., Benson, R. B. J., Carrano, M. T., Tennant, J. P., Judd, J. & Butler, R. J. 2015. Climate constrains the evolutionary history and biodiversity of crocodylians. Nature Communications, 61, 1–9. https://doi.org/10.1038/ncomms9438
Charactosuchus_kugleri	Freshwater	Mannion, P. D., Benson, R. B. J., Carrano, M. T., Tennant, J. P., Judd, J. & Butler, R. J. 2015. Climate constrains the evolutionary history and biodiversity of crocodylians. Nature Communications, 61, 1–9. https://doi.org/10.1038/ncomms9438
Crocodylidae_indet_KNM_dash_LT_24081	Freshwater	Brochu, C. A. & Storrs, G. W. (2012). A giant crocodile from the Plio-Pleistocene of Kenya, the phylogenetic relationships of Neogene African crocodylines, and the antiquity of Crocodylus in Africa. Journal of Vertebrate Paleontology, 32(3), 587–602. https://doi.org/10.1080/02724634.2012.652324/SUPPL_FILE/UJVP_A_652324_SUP_24786143.ZIP
Crocodylus_acutus	Freshwater	Mannion, P. D., Benson, R. B. J., Carrano, M. T., Tennant, J. P., Judd, J. & Butler, R. J. 2015. Climate constrains the evolutionary history and biodiversity of crocodylians. Nature Communications, 61, 1–9. https://doi.org/10.1038/ncomms9438
Crocodylus_anthropophagus	Freshwater	Mannion, P. D., Benson, R. B. J., Carrano, M. T., Tennant, J. P., Judd, J. & Butler, R. J. 2015. Climate constrains the evolutionary history and biodiversity of crocodylians. Nature Communications, 61, 1–9. https://doi.org/10.1038/ncomms9438
Crocodylus_checchiai	Freshwater	Mannion, P. D., Benson, R. B. J., Carrano, M. T., Tennant, J. P., Judd, J. & Butler, R. J. 2015. Climate constrains the evolutionary history and biodiversity of crocodylians. Nature Communications, 61, 1–9. https://doi.org/10.1038/ncomms9438
Crocodylus_depressifrons	Freshwater	Mannion, P. D., Benson, R. B. J., Carrano, M. T., Tennant, J. P., Judd, J. & Butler, R. J. 2015. Climate constrains the evolutionary history and biodiversity of crocodylians. Nature Communications, 61, 1–9. https://doi.org/10.1038/ncomms9438
Crocodylus_intermedius	Freshwater	Baillie, J., Hilton-Taylor, C., Stuart, S. N. & IUCN Species Survival Commission. (2004) IUCN Red List of Threatened Species: A Global Species Assessment.
Crocodylus_johnsoni	Freshwater	Mannion, P. D., Benson, R. B. J., Carrano, M. T., Tennant, J. P., Judd, J. & Butler, R. J. 2015. Climate constrains the evolutionary history and biodiversity of crocodylians. Nature Communications, 61, 1–9. https://doi.org/10.1038/ncomms9438
Crocodylus_megarhinus	Freshwater	Mannion, P. D., Benson, R. B. J., Carrano, M. T., Tennant, J. P., Judd, J. & Butler, R. J. 2015. Climate constrains the evolutionary history and biodiversity of crocodylians. Nature Communications, 61, 1–9. https://doi.org/10.1038/ncomms9438
Crocodylus_mindorensis	Freshwater	Baillie, J., Hilton-Taylor, C., Stuart, S. N. & IUCN Species Survival Commission. (2004) IUCN Red List of Threatened Species: A Global Species Assessment.
Crocodylus_moreletii	Freshwater	Mannion, P. D., Benson, R. B. J., Carrano, M. T., Tennant, J. P., Judd, J. & Butler, R. J. 2015. Climate constrains the evolutionary history and biodiversity of crocodylians. Nature Communications, 61, 1–9. https://doi.org/10.1038/ncomms9438
Crocodylus_niloticus	Freshwater	Mannion, P. D., Benson, R. B. J., Carrano, M. T., Tennant, J. P., Judd, J. & Butler, R. J. 2015. Climate constrains the evolutionary history and biodiversity of crocodylians. Nature Communications, 61, 1–9. https://doi.org/10.1038/ncomms9438
Crocodylus_novaeguineae	Freshwater	Baillie, J., Hilton-Taylor, C., Stuart, S. N. & IUCN Species Survival Commission. (2004) IUCN Red List of Threatened Species: A Global Species Assessment.
Crocodylus_palaeindicus	Freshwater	Mannion, P. D., Benson, R. B. J., Carrano, M. T., Tennant, J. P., Judd, J. & Butler, R. J. 2015. Climate constrains the evolutionary history and biodiversity of crocodylians. Nature Communications, 61, 1–9. https://doi.org/10.1038/ncomms9438
Crocodylus_palustris	Freshwater	Mannion, P. D., Benson, R. B. J., Carrano, M. T., Tennant, J. P., Judd, J. & Butler, R. J. 2015. Climate constrains the evolutionary history and biodiversity of crocodylians. Nature Communications, 61, 1–9. https://doi.org/10.1038/ncomms9438
Crocodylus_porosus	Freshwater	Mannion, P. D., Benson, R. B. J., Carrano, M. T., Tennant, J. P., Judd, J. & Butler, R. J. 2015. Climate constrains the evolutionary history and biodiversity of crocodylians. Nature Communications, 61, 1–9. https://doi.org/10.1038/ncomms9438
Crocodylus_raninus	Freshwater	Ross, C. A. (1990). Crocodylus raninus S. Müller and Schlegel, a valid species of crocodile (Reptilia: Crocodylidae) from Borneo. Proceedings of the Biological Society of Washington, 103(4), 955–961. https://www.biodiversitylibrary.org/item/107575
Crocodylus_rhombifer	Freshwater	Mannion, P. D., Benson, R. B. J., Carrano, M. T., Tennant, J. P., Judd, J. & Butler, R. J. 2015. Climate constrains the evolutionary history and biodiversity of crocodylians. Nature Communications, 61, 1–9. https://doi.org/10.1038/ncomms9438
Crocodylus_siamensis	Freshwater	Mannion, P. D., Benson, R. B. J., Carrano, M. T., Tennant, J. P., Judd, J. & Butler, R. J. 2015. Climate constrains the evolutionary history and biodiversity of crocodylians. Nature Communications, 61, 1–9. https://doi.org/10.1038/ncomms9438
Crocodylus_thorbjarnarsoni	Freshwater	Mannion, P. D., Benson, R. B. J., Carrano, M. T., Tennant, J. P., Judd, J. & Butler, R. J. 2015. Climate constrains the evolutionary history and biodiversity of crocodylians. Nature Communications, 61, 1–9. https://doi.org/10.1038/ncomms9438
Culebrasuchus_mesoamericanus	Freshwater	Brochu, C. A. (1999). Phylogenetics, Taxonomy, and Historical Biogeography of Alligatoroidea. Memoir. Society of Vertebrate Paleontology, 6, 9. https://doi.org/10.2307/3889340
Deinosuchus_riograndensis	Freshwater	Mannion, P. D., Benson, R. B. J., Carrano, M. T., Tennant, J. P., Judd, J. & Butler, R. J. 2015. Climate constrains the evolutionary history and biodiversity of crocodylians. Nature Communications, 61, 1–9. https://doi.org/10.1038/ncomms9438
Deinosuchus_rugosus	Freshwater	Mannion, P. D., Benson, R. B. J., Carrano, M. T., Tennant, J. P., Judd, J. & Butler, R. J. 2015. Climate constrains the evolutionary history and biodiversity of crocodylians. Nature Communications, 61, 1–9. https://doi.org/10.1038/ncomms9438
Deltasuchus_motherali	Freshwater	Halliday, T. J. D., Brandalise De Andrade, M., Benton, M. J. & Efimov, M. B. (2013). A Re-Evaluation of Goniopholidid Crocodylomorph Material from Central Asia: Biogeographic and Phylogenetic Implications.bActa Palaeontologica Polonica, 60(2), 291–312. https://doi.org/10.4202/APP.2013.0018
Denazinosuchus_kirtlandicus	Freshwater	Mannion, P. D., Benson, R. B. J., Carrano, M. T., Tennant, J. P., Judd, J. & Butler, R. J. 2015. Climate constrains the evolutionary history and biodiversity of crocodylians. Nature Communications, 61, 1–9. https://doi.org/10.1038/ncomms9438
Diandongosuchus_fuyuanensis	Freshwater	Mannion, P. D., Benson, R. B. J., Carrano, M. T., Tennant, J. P., Judd, J. & Butler, R. J. 2015. Climate constrains the evolutionary history and biodiversity of crocodylians. Nature Communications, 61, 1–9. https://doi.org/10.1038/ncomms9438
Diplocynodon_darwini	Freshwater	Mannion, P. D., Benson, R. B. J., Carrano, M. T., Tennant, J. P., Judd, J. & Butler, R. J. 2015. Climate constrains the evolutionary history and biodiversity of crocodylians. Nature Communications, 61, 1–9. https://doi.org/10.1038/ncomms9438
Diplocynodon_deponiae	Freshwater	Mannion, P. D., Benson, R. B. J., Carrano, M. T., Tennant, J. P., Judd, J. & Butler, R. J. 2015. Climate constrains the evolutionary history and biodiversity of crocodylians. Nature Communications, 61, 1–9. https://doi.org/10.1038/ncomms9438
Diplocynodon_hantoniensis	Freshwater	Mannion, P. D., Benson, R. B. J., Carrano, M. T., Tennant, J. P., Judd, J. & Butler, R. J. 2015. Climate constrains the evolutionary history and biodiversity of crocodylians. Nature Communications, 61, 1–9. https://doi.org/10.1038/ncomms9438
Diplocynodon_muelleri	Freshwater	Mannion, P. D., Benson, R. B. J., Carrano, M. T., Tennant, J. P., Judd, J. & Butler, R. J. 2015. Climate constrains the evolutionary history and biodiversity of crocodylians. Nature Communications, 61, 1–9. https://doi.org/10.1038/ncomms9438
Diplocynodon_ratelii	Freshwater	Mannion, P. D., Benson, R. B. J., Carrano, M. T., Tennant, J. P., Judd, J. & Butler, R. J. 2015. Climate constrains the evolutionary history and biodiversity of crocodylians. Nature Communications, 61, 1–9. https://doi.org/10.1038/ncomms9438
Diplocynodon_tormis	Freshwater	Mannion, P. D., Benson, R. B. J., Carrano, M. T., Tennant, J. P., Judd, J. & Butler, R. J. 2015. Climate constrains the evolutionary history and biodiversity of crocodylians. Nature Communications, 61, 1–9. https://doi.org/10.1038/ncomms9438
Dollosuchoides_densmorei	Freshwater	Mannion, P. D., Benson, R. B. J., Carrano, M. T., Tennant, J. P., Judd, J. & Butler, R. J. 2015. Climate constrains the evolutionary history and biodiversity of crocodylians. Nature Communications, 61, 1–9. https://doi.org/10.1038/ncomms9438
Ebrachosuchus_neukami	Freshwater	Mannion, P. D., Benson, R. B. J., Carrano, M. T., Tennant, J. P., Judd, J. & Butler, R. J. 2015. Climate constrains the evolutionary history and biodiversity of crocodylians. Nature Communications, 61, 1–9. https://doi.org/10.1038/ncomms9438
Elosuchus_broinae	Freshwater	Meunier, L. M. V. & Larsson, H. C. E. (2017). Revision and phylogenetic affinities of Elosuchus (Crocodyliformes). Zoological Journal of the Linnean Society, 179(1), 169–200. https://doi.org/10.1111/ZOJ.12448
Elosuchus_cherifiensis	Freshwater	Mannion, P. D., Benson, R. B. J., Carrano, M. T., Tennant, J. P., Judd, J. & Butler, R. J. 2015. Climate constrains the evolutionary history and biodiversity of crocodylians. Nature Communications, 61, 1–9. https://doi.org/10.1038/ncomms9438
Eocaiman_cavernensis	Freshwater	Mannion, P. D., Benson, R. B. J., Carrano, M. T., Tennant, J. P., Judd, J. & Butler, R. J. 2015. Climate constrains the evolutionary history and biodiversity of crocodylians. Nature Communications, 61, 1–9. https://doi.org/10.1038/ncomms9438
Eocaiman_itaboraiensis	Freshwater	Mannion, P. D., Benson, R. B. J., Carrano, M. T., Tennant, J. P., Judd, J. & Butler, R. J. 2015. Climate constrains the evolutionary history and biodiversity of crocodylians. Nature Communications, 61, 1–9. https://doi.org/10.1038/ncomms9438
Eocaiman_palaeocenicus	Freshwater	Mannion, P. D., Benson, R. B. J., Carrano, M. T., Tennant, J. P., Judd, J. & Butler, R. J. 2015. Climate constrains the evolutionary history and biodiversity of crocodylians. Nature Communications, 61, 1–9. https://doi.org/10.1038/ncomms9438
Euthecodon_arambourgi	Freshwater	Mannion, P. D., Benson, R. B. J., Carrano, M. T., Tennant, J. P., Judd, J. & Butler, R. J. 2015. Climate constrains the evolutionary history and biodiversity of crocodylians. Nature Communications, 61, 1–9. https://doi.org/10.1038/ncomms9438
Euthecodon_brumpti	Freshwater	Mannion, P. D., Benson, R. B. J., Carrano, M. T., Tennant, J. P., Judd, J. & Butler, R. J. 2015. Climate constrains the evolutionary history and biodiversity of crocodylians. Nature Communications, 61, 1–9. https://doi.org/10.1038/ncomms9438
Gavialis_bengawanicus	Freshwater	Mannion, P. D., Benson, R. B. J., Carrano, M. T., Tennant, J. P., Judd, J. & Butler, R. J. 2015. Climate constrains the evolutionary history and biodiversity of crocodylians. Nature Communications, 61, 1–9. https://doi.org/10.1038/ncomms9438
Gavialis_browni	Freshwater	Mannion, P. D., Benson, R. B. J., Carrano, M. T., Tennant, J. P., Judd, J. & Butler, R. J. 2015. Climate constrains the evolutionary history and biodiversity of crocodylians. Nature Communications, 61, 1–9. https://doi.org/10.1038/ncomms9438
Gavialoidea_indet_MUSM_900_et_1428_et_1439_et_1727_et_1981_et_1988_et_2032_et_2407	Freshwater	Mannion, P. D., Benson, R. B. J., Carrano, M. T., Tennant, J. P., Judd, J. & Butler, R. J. 2015. Climate constrains the evolutionary history and biodiversity of crocodylians. Nature Communications, 61, 1–9. https://doi.org/10.1038/ncomms9438
Gilchristosuchus_palatinus	Freshwater	Mannion, P. D., Benson, R. B. J., Carrano, M. T., Tennant, J. P., Judd, J. & Butler, R. J. 2015. Climate constrains the evolutionary history and biodiversity of crocodylians. Nature Communications, 61, 1–9. https://doi.org/10.1038/ncomms9438
Globidentosuchus_brachyrostris	Freshwater	Mannion, P. D., Benson, R. B. J., Carrano, M. T., Tennant, J. P., Judd, J. & Butler, R. J. 2015. Climate constrains the evolutionary history and biodiversity of crocodylians. Nature Communications, 61, 1–9. https://doi.org/10.1038/ncomms9438
Gnatusuchus_pebasensis	Freshwater	Mannion, P. D., Benson, R. B. J., Carrano, M. T., Tennant, J. P., Judd, J. & Butler, R. J. 2015. Climate constrains the evolutionary history and biodiversity of crocodylians. Nature Communications, 61, 1–9. https://doi.org/10.1038/ncomms9438
Goniopholis_baryglyphaeus	Freshwater	Mannion, P. D., Benson, R. B. J., Carrano, M. T., Tennant, J. P., Judd, J. & Butler, R. J. 2015. Climate constrains the evolutionary history and biodiversity of crocodylians. Nature Communications, 61, 1–9. https://doi.org/10.1038/ncomms9438
Goniopholis_kiplingi	Freshwater	Mannion, P. D., Benson, R. B. J., Carrano, M. T., Tennant, J. P., Judd, J. & Butler, R. J. 2015. Climate constrains the evolutionary history and biodiversity of crocodylians. Nature Communications, 61, 1–9. https://doi.org/10.1038/ncomms9438
Goniopholis_phuwiangensis	Freshwater	Buffetaut, E. & Ingavat, R. (1983). Goniopholis phuwiangensis nov. sp., a newmesosuchian crocodile from the Mesozoic of north-eastern Thailand. Geobios, 16(1), 79–91. https://doi.org/10.1016/S0016-6995(83)80048-5
Goniopholis_simus	Freshwater	Mannion, P. D., Benson, R. B. J., Carrano, M. T., Tennant, J. P., Judd, J. & Butler, R. J. 2015. Climate constrains the evolutionary history and biodiversity of crocodylians. Nature Communications, 61, 1–9. https://doi.org/10.1038/ncomms9438
Goniopholis_stovalli	Freshwater	Allen, E. R. (2012). Analysis of North American goniopholidid crocodyliforms in a phylogenetic context. https://doi.org/10.17077/ETD.317ZY27T
Gryposuchus_colombianus	Freshwater	Mannion, P. D., Benson, R. B. J., Carrano, M. T., Tennant, J. P., Judd, J. & Butler, R. J. 2015. Climate constrains the evolutionary history and biodiversity of crocodylians. Nature Communications, 61, 1–9. https://doi.org/10.1038/ncomms9438
Gryposuchus_croizati	Freshwater	Mannion, P. D., Benson, R. B. J., Carrano, M. T., Tennant, J. P., Judd, J. & Butler, R. J. 2015. Climate constrains the evolutionary history and biodiversity of crocodylians. Nature Communications, 61, 1–9. https://doi.org/10.1038/ncomms9438
Harpacochampsa_camfieldensis	Freshwater	Mannion, P. D., Benson, R. B. J., Carrano, M. T., Tennant, J. P., Judd, J. & Butler, R. J. 2015. Climate constrains the evolutionary history and biodiversity of crocodylians. Nature Communications, 61, 1–9. https://doi.org/10.1038/ncomms9438
Hassiacosuchus_haupti	Freshwater	Mannion, P. D., Benson, R. B. J., Carrano, M. T., Tennant, J. P., Judd, J. & Butler, R. J. 2015. Climate constrains the evolutionary history and biodiversity of crocodylians. Nature Communications, 61, 1–9. https://doi.org/10.1038/ncomms9438
Hulkepholis_plotos	Freshwater	Mannion, P. D., Benson, R. B. J., Carrano, M. T., Tennant, J. P., Judd, J. & Butler, R. J. 2015. Climate constrains the evolutionary history and biodiversity of crocodylians. Nature Communications, 61, 1–9. https://doi.org/10.1038/ncomms9438
Hulkepholis_willetti	Freshwater	Mannion, P. D., Benson, R. B. J., Carrano, M. T., Tennant, J. P., Judd, J. & Butler, R. J. 2015. Climate constrains the evolutionary history and biodiversity of crocodylians. Nature Communications, 61, 1–9. https://doi.org/10.1038/ncomms9438
Hylaeochampsa_vectiana	Freshwater	Mannion, P. D., Benson, R. B. J., Carrano, M. T., Tennant, J. P., Judd, J. & Butler, R. J. 2015. Climate constrains the evolutionary history and biodiversity of crocodylians. Nature Communications, 61, 1–9. https://doi.org/10.1038/ncomms9438
Iharkutosuchus_makadii	Freshwater	Mannion, P. D., Benson, R. B. J., Carrano, M. T., Tennant, J. P., Judd, J. & Butler, R. J. 2015. Climate constrains the evolutionary history and biodiversity of crocodylians. Nature Communications, 61, 1–9. https://doi.org/10.1038/ncomms9438
Isisfordia_duncani	Freshwater	Mannion, P. D., Benson, R. B. J., Carrano, M. T., Tennant, J. P., Judd, J. & Butler, R. J. 2015. Climate constrains the evolutionary history and biodiversity of crocodylians. Nature Communications, 61, 1–9. https://doi.org/10.1038/ncomms9438
Isisfordia_molnari	Freshwater	Hart, L. J., Bell, P. R., Smith, E. T. & Salisbury, S. W. (2019). Isisfordia molnari sp. Nov., a new basal eusuchian from the mid-Cretaceous of Lightning Ridge, Australia. PeerJ, 2019(6), e7166. https://doi.org/10.7717/PEERJ.7166/SUPP-1
Kambara_implexidens	Freshwater	Mannion, P. D., Benson, R. B. J., Carrano, M. T., Tennant, J. P., Judd, J. & Butler, R. J. 2015. Climate constrains the evolutionary history and biodiversity of crocodylians. Nature Communications, 61, 1–9. https://doi.org/10.1038/ncomms9438
Kambara_molnari	Freshwater	Mannion, P. D., Benson, R. B. J., Carrano, M. T., Tennant, J. P., Judd, J. & Butler, R. J. 2015. Climate constrains the evolutionary history and biodiversity of crocodylians. Nature Communications, 61, 1–9. https://doi.org/10.1038/ncomms9438
Kansajsuchus_extensus	Freshwater	Halliday, T. J. D., Brandalise De Andrade, M., Benton, M. J. & Efimov, M. B. (2013). A Re-Evaluation of Goniopholidid Crocodylomorph Material from Central Asia: Biogeographic and Phylogenetic Implications.bActa Palaeontologica Polonica, 60(2), 291–312. https://doi.org/10.4202/APP.2013.0018
Khoratosuchus_jintasakuli	Freshwater	Lauprasert, K., Cuny, G., Thirakhupt, K. & Suteethorn, V. (2009). Khoratosuchus jintasakuli gen. et sp. nov., an advanced neosuchian crocodyliform from the Early Cretaceous (Aptian-Albian) of NE Thailand. Geological Society, London, Special Publications, 315(1), 175–187. https://doi.org/10.1144/SP315.13
Knoetschkesuchus_guimarotae	Freshwater	Schwarz, D., Raddatz, M. & Wings, O. (2017). Knoetschkesuchus langenbergensis gen. nov. sp. nov., a new atoposaurid crocodyliform from the Upper Jurassic Langenberg Quarry (Lower Saxony, northwestern Germany), and its relationships to Theriosuchus. PLOS ONE, 12(2), e0160617. https://doi.org/10.1371/JOURNAL.PONE.0160617
Knoetschkesuchus_langenbergensis	Freshwater	Schwarz, D., Raddatz, M. & Wings, O. (2017). Knoetschkesuchus langenbergensis gen. nov. sp. nov., a new atoposaurid crocodyliform from the Upper Jurassic Langenberg Quarry (Lower Saxony, northwestern Germany), and its relationships to Theriosuchus. PLOS ONE, 12(2), e0160617. https://doi.org/10.1371/JOURNAL.PONE.0160617
Koumpiodontosuchus_aprosdokiti	Freshwater	Mannion, P. D., Benson, R. B. J., Carrano, M. T., Tennant, J. P., Judd, J. & Butler, R. J. 2015. Climate constrains the evolutionary history and biodiversity of crocodylians. Nature Communications, 61, 1–9. https://doi.org/10.1038/ncomms9438
Krabisuchus_siamogallicus	Freshwater	Mannion, P. D., Benson, R. B. J., Carrano, M. T., Tennant, J. P., Judd, J. & Butler, R. J. 2015. Climate constrains the evolutionary history and biodiversity of crocodylians. Nature Communications, 61, 1–9. https://doi.org/10.1038/ncomms9438
Kuttanacaiman_iquitosensis	Freshwater	Mannion, P. D., Benson, R. B. J., Carrano, M. T., Tennant, J. P., Judd, J. & Butler, R. J. 2015. Climate constrains the evolutionary history and biodiversity of crocodylians. Nature Communications, 61, 1–9. https://doi.org/10.1038/ncomms9438
Leidyosuchus_canadensis	Freshwater	Mannion, P. D., Benson, R. B. J., Carrano, M. T., Tennant, J. P., Judd, J. & Butler, R. J. 2015. Climate constrains the evolutionary history and biodiversity of crocodylians. Nature Communications, 61, 1–9. https://doi.org/10.1038/ncomms9438
Leidyosuchus_sp_RAM_14527	Freshwater	Mannion, P. D., Benson, R. B. J., Carrano, M. T., Tennant, J. P., Judd, J. & Butler, R. J. 2015. Climate constrains the evolutionary history and biodiversity of crocodylians. Nature Communications, 61, 1–9. https://doi.org/10.1038/ncomms9438
Leptosuchomorpha_indet_TMM_31173_dash_120	Freshwater	Stocker, M. R. & Butler, R. J. (2013). Phytosauria. Geological Society, London, Special Publications, 379(1), 91–117. https://doi.org/10.1144/SP379.5
Leptosuchus_studeri	Freshwater	Stocker, M. R. & Butler, R. J. (2013). Phytosauria. Geological Society, London, Special Publications, 379(1), 91–117. https://doi.org/10.1144/SP379.5
Lohuecosuchus_mechinorum	Freshwater	Narváez, I., Brochu, C. A., Escaso, F., Pérez-García, A. & Ortega, F. (2016). New Spanish Late Cretaceous eusuchian reveals the synchronic and sympatric presence of two allodaposuchids. Cretaceous Research, 65, 112–125. https://doi.org/10.1016/J.CRETRES.2016.04.018
Lohuecosuchus_megadontos	Freshwater	Narváez, I., Brochu, C. A., Escaso, F., Pérez-García, A. & Ortega, F. (2016). New Spanish Late Cretaceous eusuchian reveals the synchronic and sympatric presence of two allodaposuchids. Cretaceous Research, 65, 112–125. https://doi.org/10.1016/J.CRETRES.2016.04.018
Machaeroprosopus_buceros	Freshwater	Stocker, M. R. & Butler, R. J. (2013). Phytosauria. Geological Society, London, Special Publications, 379(1), 91–117. https://doi.org/10.1144/SP379.5
Machaeroprosopus_jablonskiae	Freshwater	Stocker, M. R. & Butler, R. J. (2013). Phytosauria. Geological Society, London, Special Publications, 379(1), 91–117. https://doi.org/10.1144/SP379.5
Machaeroprosopus_mccauleyi	Freshwater	Stocker, M. R. & Butler, R. J. (2013). Phytosauria. Geological Society, London, Special Publications, 379(1), 91–117. https://doi.org/10.1144/SP379.5
Maomingosuchus_petrolica	Freshwater	Martin, J. E., Lauprasert, K., Tong, H., Suteethorn, V. & Buffetaut, E. (2019). An Eocene tomistomine from peninsular Thailand. Annales de Paléontologie, 105(3), 245–253. https://doi.org/10.1016/J.ANNPAL.2019.03.002
Massaliasuchus_affuvelensis	Freshwater	Mannion, P. D., Benson, R. B. J., Carrano, M. T., Tennant, J. P., Judd, J. & Butler, R. J. 2015. Climate constrains the evolutionary history and biodiversity of crocodylians. Nature Communications, 61, 1–9. https://doi.org/10.1038/ncomms9438
Mecistops_cataphractus	Freshwater	Mannion, P. D., Benson, R. B. J., Carrano, M. T., Tennant, J. P., Judd, J. & Butler, R. J. 2015. Climate constrains the evolutionary history and biodiversity of crocodylians. Nature Communications, 61, 1–9. https://doi.org/10.1038/ncomms9438
Mecistops_nkondoensis	Freshwater	Mannion, P. D., Benson, R. B. J., Carrano, M. T., Tennant, J. P., Judd, J. & Butler, R. J. 2015. Climate constrains the evolutionary history and biodiversity of crocodylians. Nature Communications, 61, 1–9. https://doi.org/10.1038/ncomms9438
Melanosuchus_fisheri	Freshwater	Mannion, P. D., Benson, R. B. J., Carrano, M. T., Tennant, J. P., Judd, J. & Butler, R. J. 2015. Climate constrains the evolutionary history and biodiversity of crocodylians. Nature Communications, 61, 1–9. https://doi.org/10.1038/ncomms9438
Melanosuchus_niger	Freshwater	Baillie, J., Hilton-Taylor, C., Stuart, S. N. & IUCN Species Survival Commission. (2004) IUCN Red List of Threatened Species: A Global Species Assessment.
Meridiosaurus_vallisparadisi	Freshwater	Mannion, P. D., Benson, R. B. J., Carrano, M. T., Tennant, J. P., Judd, J. & Butler, R. J. 2015. Climate constrains the evolutionary history and biodiversity of crocodylians. Nature Communications, 61, 1–9. https://doi.org/10.1038/ncomms9438
Mourasuchus_amazonensis	Freshwater	Mannion, P. D., Benson, R. B. J., Carrano, M. T., Tennant, J. P., Judd, J. & Butler, R. J. 2015. Climate constrains the evolutionary history and biodiversity of crocodylians. Nature Communications, 61, 1–9. https://doi.org/10.1038/ncomms9438
Mourasuchus_arendsi	Freshwater	Mannion, P. D., Benson, R. B. J., Carrano, M. T., Tennant, J. P., Judd, J. & Butler, R. J. 2015. Climate constrains the evolutionary history and biodiversity of crocodylians. Nature Communications, 61, 1–9. https://doi.org/10.1038/ncomms9438
Mourasuchus_atopus	Freshwater	Mannion, P. D., Benson, R. B. J., Carrano, M. T., Tennant, J. P., Judd, J. & Butler, R. J. 2015. Climate constrains the evolutionary history and biodiversity of crocodylians. Nature Communications, 61, 1–9. https://doi.org/10.1038/ncomms9438
Mourasuchus_pattersoni	Freshwater	Mannion, P. D., Benson, R. B. J., Carrano, M. T., Tennant, J. P., Judd, J. & Butler, R. J. 2015. Climate constrains the evolutionary history and biodiversity of crocodylians. Nature Communications, 61, 1–9. https://doi.org/10.1038/ncomms9438
Mystriosuchus_planirostris	Freshwater	Gozzi, E. & Renesto, S. (2003). A complete specimen of Mystriosuchus (Reptilia, Phytosauria) from the Norian (Late Triassic) of Lombardy (Northern Italy). Rivista Italiana Di Paleontologia e Stratigrafia, 109(3). https://doi.org/10.13130/2039-4942/5518
Mystriosuchus_westphali	Freshwater	Gozzi, E. & Renesto, S. (2003). A complete specimen of Mystriosuchus (Reptilia, Phytosauria) from the Norian (Late Triassic) of Lombardy (Northern Italy). Rivista Italiana Di Paleontologia e Stratigrafia, 109(3). https://doi.org/10.13130/2039-4942/5518
Nannosuchus_gracilidens	Freshwater	Mannion, P. D., Benson, R. B. J., Carrano, M. T., Tennant, J. P., Judd, J. & Butler, R. J. 2015. Climate constrains the evolutionary history and biodiversity of crocodylians. Nature Communications, 61, 1–9. https://doi.org/10.1038/ncomms9438
Navajosuchus_mooki	Freshwater	Mannion, P. D., Benson, R. B. J., Carrano, M. T., Tennant, J. P., Judd, J. & Butler, R. J. 2015. Climate constrains the evolutionary history and biodiversity of crocodylians. Nature Communications, 61, 1–9. https://doi.org/10.1038/ncomms9438
Necrosuchus_ionensis	Freshwater	Mannion, P. D., Benson, R. B. J., Carrano, M. T., Tennant, J. P., Judd, J. & Butler, R. J. 2015. Climate constrains the evolutionary history and biodiversity of crocodylians. Nature Communications, 61, 1–9. https://doi.org/10.1038/ncomms9438
Neosuchia_indet_LH_dash_7991	Freshwater	Schwarz, D. & Fechner, R. (2008). The first dentary of Lisboasaurus (Crocodylomorpha, ?Mesoeucrocodylia) from the Lower Cretaceous (Barremian) of Uña, Cuenca Province, Spain. Journal of Vertebrate Paleontology, 28(1), 264–268. https://doi.org/10.1671/0272-4634(2008)28[264:TFDOLC]2.0.CO;2
Orthogenysuchus_olseni	Freshwater	Mannion, P. D., Benson, R. B. J., Carrano, M. T., Tennant, J. P., Judd, J. & Butler, R. J. 2015. Climate constrains the evolutionary history and biodiversity of crocodylians. Nature Communications, 61, 1–9. https://doi.org/10.1038/ncomms9438
Osteolaemus_tetraspes	Freshwater	Mannion, P. D., Benson, R. B. J., Carrano, M. T., Tennant, J. P., Judd, J. & Butler, R. J. 2015. Climate constrains the evolutionary history and biodiversity of crocodylians. Nature Communications, 61, 1–9. https://doi.org/10.1038/ncomms9438
Pachycheilosuchus_trinquei	Freshwater	Mannion, P. D., Benson, R. B. J., Carrano, M. T., Tennant, J. P., Judd, J. & Butler, R. J. 2015. Climate constrains the evolutionary history and biodiversity of crocodylians. Nature Communications, 61, 1–9. https://doi.org/10.1038/ncomms9438
Paleorhinus_sawini	Freshwater	Stocker, M. R. & Butler, R. J. (2013). Phytosauria. Geological Society, London, Special Publications, 379(1), 91–117. https://doi.org/10.1144/SP379.5
Paleosuchus_palpebrosus	Freshwater	Baillie, J., Hilton-Taylor, C., Stuart, S. N. & IUCN Species Survival Commission. (2004) IUCN Red List of Threatened Species: A Global Species Assessment.
Paleosuchus_sp_MUSM_et_1724_et_1740_et_1927_et_1934_et_1939_et_1945_et_1985_et_1989_et_2380	Freshwater	Mannion, P. D., Benson, R. B. J., Carrano, M. T., Tennant, J. P., Judd, J. & Butler, R. J. 2015. Climate constrains the evolutionary history and biodiversity of crocodylians. Nature Communications, 61, 1–9. https://doi.org/10.1038/ncomms9438
Paluxysuchus_newmani	Freshwater	Mannion, P. D., Benson, R. B. J., Carrano, M. T., Tennant, J. P., Judd, J. & Butler, R. J. 2015. Climate constrains the evolutionary history and biodiversity of crocodylians. Nature Communications, 61, 1–9. https://doi.org/10.1038/ncomms9438
Paralligator_ancestralis	Freshwater	Turner, A. H. (2015). A Review of Shamosuchus and Paralligator (Crocodyliformes, Neosuchia) from the Cretaceous of Asia. PLOS ONE, 10(2), e0118116. https://doi.org/10.1371/JOURNAL.PONE.0118116
Paralligator_gradilifrons	Freshwater	Mannion, P. D., Benson, R. B. J., Carrano, M. T., Tennant, J. P., Judd, J. & Butler, R. J. 2015. Climate constrains the evolutionary history and biodiversity of crocodylians. Nature Communications, 61, 1–9. https://doi.org/10.1038/ncomms9438
Parasuchus_angustifrons	Freshwater	Stocker, M. R. & Butler, R. J. (2013). Phytosauria. Geological Society, London, Special Publications, 379(1), 91–117. https://doi.org/10.1144/SP379.5
Parasuchus_bransoni	Freshwater	Stocker, M. R. & Butler, R. J. (2013). Phytosauria. Geological Society, London, Special Publications, 379(1), 91–117. https://doi.org/10.1144/SP379.5
Parasuchus_hislopi	Freshwater	Stocker, M. R. & Butler, R. J. (2013). Phytosauria. Geological Society, London, Special Publications, 379(1), 91–117. https://doi.org/10.1144/SP379.5
Penghusuchus_pani	Freshwater	Mannion, P. D., Benson, R. B. J., Carrano, M. T., Tennant, J. P., Judd, J. & Butler, R. J. 2015. Climate constrains the evolutionary history and biodiversity of crocodylians. Nature Communications, 61, 1–9. https://doi.org/10.1038/ncomms9438
Pholidosaurus_meyeri	Freshwater	Mannion, P. D., Benson, R. B. J., Carrano, M. T., Tennant, J. P., Judd, J. & Butler, R. J. 2015. Climate constrains the evolutionary history and biodiversity of crocodylians. Nature Communications, 61, 1–9. https://doi.org/10.1038/ncomms9438
Pholidosaurus_milwardi	Freshwater	Fortier, D. C. & Schultz, C. L. (2009). A new neosuchian crocodylomorph (Crocodyliformes, Mesoeucrocodylia) from the Early Cretaceous of north-east Brazil. Palaeontology, 52(5), 991–1007. https://doi.org/10.1111/J.1475-4983.2009.00894.X
Pietraroiasuchus_ormezzanoi	Freshwater	Mannion, P. D., Benson, R. B. J., Carrano, M. T., Tennant, J. P., Judd, J. & Butler, R. J. 2015. Climate constrains the evolutionary history and biodiversity of crocodylians. Nature Communications, 61, 1–9. https://doi.org/10.1038/ncomms9438
Procaimanoidea_kayi	Freshwater	Mannion, P. D., Benson, R. B. J., Carrano, M. T., Tennant, J. P., Judd, J. & Butler, R. J. 2015. Climate constrains the evolutionary history and biodiversity of crocodylians. Nature Communications, 61, 1–9. https://doi.org/10.1038/ncomms9438
Procaimanoidea_utahensis	Freshwater	Mannion, P. D., Benson, R. B. J., Carrano, M. T., Tennant, J. P., Judd, J. & Butler, R. J. 2015. Climate constrains the evolutionary history and biodiversity of crocodylians. Nature Communications, 61, 1–9. https://doi.org/10.1038/ncomms9438
Prodiplocynodon_langi	Freshwater	Mannion, P. D., Benson, R. B. J., Carrano, M. T., Tennant, J. P., Judd, J. & Butler, R. J. 2015. Climate constrains the evolutionary history and biodiversity of crocodylians. Nature Communications, 61, 1–9. https://doi.org/10.1038/ncomms9438
Protome_batalaria	Freshwater	Stocker, M. R. & Butler, R. J. (2013). Phytosauria. Geological Society, London, Special Publications, 379(1), 91–117. https://doi.org/10.1144/SP379.5
Purussaurus_brasiliensis	Freshwater	Mannion, P. D., Benson, R. B. J., Carrano, M. T., Tennant, J. P., Judd, J. & Butler, R. J. 2015. Climate constrains the evolutionary history and biodiversity of crocodylians. Nature Communications, 61, 1–9. https://doi.org/10.1038/ncomms9438
Purussaurus_mirandai	Freshwater	Mannion, P. D., Benson, R. B. J., Carrano, M. T., Tennant, J. P., Judd, J. & Butler, R. J. 2015. Climate constrains the evolutionary history and biodiversity of crocodylians. Nature Communications, 61, 1–9. https://doi.org/10.1038/ncomms9438
Purussaurus_neivensis	Freshwater	Mannion, P. D., Benson, R. B. J., Carrano, M. T., Tennant, J. P., Judd, J. & Butler, R. J. 2015. Climate constrains the evolutionary history and biodiversity of crocodylians. Nature Communications, 61, 1–9. https://doi.org/10.1038/ncomms9438
Redondasaurus_bermani	Freshwater	Stocker, M. R. & Butler, R. J. (2013). Phytosauria. Geological Society, London, Special Publications, 379(1), 91–117. https://doi.org/10.1144/SP379.5
Redondasaurus_gregorii	Freshwater	Stocker, M. R. & Butler, R. J. (2013). Phytosauria. Geological Society, London, Special Publications, 379(1), 91–117. https://doi.org/10.1144/SP379.5
Rimasuchus_lloydi	Freshwater	Mannion, P. D., Benson, R. B. J., Carrano, M. T., Tennant, J. P., Judd, J. & Butler, R. J. 2015. Climate constrains the evolutionary history and biodiversity of crocodylians. Nature Communications, 61, 1–9. https://doi.org/10.1038/ncomms9438
Rugosuchus_nonganensis	Freshwater	Mannion, P. D., Benson, R. B. J., Carrano, M. T., Tennant, J. P., Judd, J. & Butler, R. J. 2015. Climate constrains the evolutionary history and biodiversity of crocodylians. Nature Communications, 61, 1–9. https://doi.org/10.1038/ncomms9438
Rutiodon_carolinensis	Freshwater	Stocker, M. R. & Butler, R. J. (2013). Phytosauria. Geological Society, London, Special Publications, 379(1), 91–117. https://doi.org/10.1144/SP379.5
Sabresuchus_ibericus	Freshwater	Venczel, M. & Codrea, V. A. (2019). A new Theriosuchus-like crocodyliform from the Maastrichtian of Romania. Cretaceous Research, 100, 24–38. https://doi.org/10.1016/J.CRETRES.2019.03.018
Sabresuchus_sympiestodon	Freshwater	Venczel, M. & Codrea, V. A. (2019). A new Theriosuchus-like crocodyliform from the Maastrichtian of Romania. Cretaceous Research, 100, 24–38. https://doi.org/10.1016/J.CRETRES.2019.03.018
Sarcosuchus_hartti	Freshwater	Mannion, P. D., Benson, R. B. J., Carrano, M. T., Tennant, J. P., Judd, J. & Butler, R. J. 2015. Climate constrains the evolutionary history and biodiversity of crocodylians. Nature Communications, 61, 1–9. https://doi.org/10.1038/ncomms9438
Sarcosuchus_imperator	Freshwater	Mannion, P. D., Benson, R. B. J., Carrano, M. T., Tennant, J. P., Judd, J. & Butler, R. J. 2015. Climate constrains the evolutionary history and biodiversity of crocodylians. Nature Communications, 61, 1–9. https://doi.org/10.1038/ncomms9438
Shamosuchus_djadochtaensis	Freshwater	Mannion, P. D., Benson, R. B. J., Carrano, M. T., Tennant, J. P., Judd, J. & Butler, R. J. 2015. Climate constrains the evolutionary history and biodiversity of crocodylians. Nature Communications, 61, 1–9. https://doi.org/10.1038/ncomms9438
Shamosuchus_gradilifrons	Freshwater	Turner, A. H. (2015). A Review of Shamosuchus and Paralligator (Crocodyliformes, Neosuchia) from the Cretaceous of Asia. PLOS ONE, 10(2), e0118116. https://doi.org/10.1371/JOURNAL.PONE.0118116
Shamosuchus_major	Freshwater	Turner, A. H. (2015). A Review of Shamosuchus and Paralligator (Crocodyliformes, Neosuchia) from the Cretaceous of Asia. PLOS ONE, 10(2), e0118116. https://doi.org/10.1371/JOURNAL.PONE.0118116
Siamosuchus_phuphokensis	Freshwater	Mannion, P. D., Benson, R. B. J., Carrano, M. T., Tennant, J. P., Judd, J. & Butler, R. J. 2015. Climate constrains the evolutionary history and biodiversity of crocodylians. Nature Communications, 61, 1–9. https://doi.org/10.1038/ncomms9438
Smilosuchus_gregorii	Freshwater	Stocker, M. R. & Butler, R. J. (2013). Phytosauria. Geological Society, London, Special Publications, 379(1), 91–117. https://doi.org/10.1144/SP379.5
Smilosuchus_lithodendrorum	Freshwater	Stocker, M. R. & Butler, R. J. (2013). Phytosauria. Geological Society, London, Special Publications, 379(1), 91–117. https://doi.org/10.1144/SP379.5
Stangerochampsa_mccabei	Freshwater	Mannion, P. D., Benson, R. B. J., Carrano, M. T., Tennant, J. P., Judd, J. & Butler, R. J. 2015. Climate constrains the evolutionary history and biodiversity of crocodylians. Nature Communications, 61, 1–9. https://doi.org/10.1038/ncomms9438
Sunosuchus_cf_thailandicus_PIN_4174_dash_1	Freshwater	Mannion, P. D., Benson, R. B. J., Carrano, M. T., Tennant, J. P., Judd, J. & Butler, R. J. 2015. Climate constrains the evolutionary history and biodiversity of crocodylians. Nature Communications, 61, 1–9. https://doi.org/10.1038/ncomms9438
Sunosuchus_junggarensis	Freshwater	Mannion, P. D., Benson, R. B. J., Carrano, M. T., Tennant, J. P., Judd, J. & Butler, R. J. 2015. Climate constrains the evolutionary history and biodiversity of crocodylians. Nature Communications, 61, 1–9. https://doi.org/10.1038/ncomms9438
Sunosuchus_miaoi	Freshwater	Mannion, P. D., Benson, R. B. J., Carrano, M. T., Tennant, J. P., Judd, J. & Butler, R. J. 2015. Climate constrains the evolutionary history and biodiversity of crocodylians. Nature Communications, 61, 1–9. https://doi.org/10.1038/ncomms9438
Susisuchus_anatoceps	Freshwater	Mannion, P. D., Benson, R. B. J., Carrano, M. T., Tennant, J. P., Judd, J. & Butler, R. J. 2015. Climate constrains the evolutionary history and biodiversity of crocodylians. Nature Communications, 61, 1–9. https://doi.org/10.1038/ncomms9438
Susisuchus_jaguaribensis	Freshwater	Mannion, P. D., Benson, R. B. J., Carrano, M. T., Tennant, J. P., Judd, J. & Butler, R. J. 2015. Climate constrains the evolutionary history and biodiversity of crocodylians. Nature Communications, 61, 1–9. https://doi.org/10.1038/ncomms9438
Theriosuchus_grandinaris	Freshwater	Karl, H-V. (2006). The Late Jurassic crocodiles of the Langenberg near Oker, Lower Saxony (Germany), and description of related materials (with remarks on the history of quarrying the “Langenberg Limestone” and “Obernkirchen Sandstone”).
Theriosuchus_pusillus	Freshwater	Karl, H-V. (2006). The Late Jurassic crocodiles of the Langenberg near Oker, Lower Saxony (Germany), and description of related materials (with remarks on the history of quarrying the “Langenberg Limestone” and “Obernkirchen Sandstone”).
Tomistoma_coppensi	Freshwater	Mannion, P. D., Benson, R. B. J., Carrano, M. T., Tennant, J. P., Judd, J. & Butler, R. J. 2015. Climate constrains the evolutionary history and biodiversity of crocodylians. Nature Communications, 61, 1–9. https://doi.org/10.1038/ncomms9438
Tomistoma_schlegelii	Freshwater	Baillie, J., Hilton-Taylor, C., Stuart, S. N. & IUCN Species Survival Commission. (2004) IUCN Red List of Threatened Species: A Global Species Assessment.
Toyotamaphimeia_machikanensis	Freshwater	Mannion, P. D., Benson, R. B. J., Carrano, M. T., Tennant, J. P., Judd, J. & Butler, R. J. 2015. Climate constrains the evolutionary history and biodiversity of crocodylians. Nature Communications, 61, 1–9. https://doi.org/10.1038/ncomms9438
Tsoabichi_greenriverensis	Freshwater	Mannion, P. D., Benson, R. B. J., Carrano, M. T., Tennant, J. P., Judd, J. & Butler, R. J. 2015. Climate constrains the evolutionary history and biodiversity of crocodylians. Nature Communications, 61, 1–9. https://doi.org/10.1038/ncomms9438
Turcosuchus_okani	Freshwater	Jouve, S., Sarıgül, V., Steyer, J. S. & Sen, S. (2019). The first crocodylomorph from the Mesozoic of Turkey (Barremian of Zonguldak) and the dispersal of the eusuchians during the Cretaceous. Journal of Systematic Palaeontology, 17(2), 111–128. https://doi.org/10.1080/14772019.2017.1393469/SUPPL_FILE/TJSP_A_1393469_SM5341.PDF
Unasuchus_reginae	Freshwater	Mannion, P. D., Benson, R. B. J., Carrano, M. T., Tennant, J. P., Judd, J. & Butler, R. J. 2015. Climate constrains the evolutionary history and biodiversity of crocodylians. Nature Communications, 61, 1–9. https://doi.org/10.1038/ncomms9438
Vectisuchus_leptognathus	Freshwater	Mannion, P. D., Benson, R. B. J., Carrano, M. T., Tennant, J. P., Judd, J. & Butler, R. J. 2015. Climate constrains the evolutionary history and biodiversity of crocodylians. Nature Communications, 61, 1–9. https://doi.org/10.1038/ncomms9438
Voay_robustus	Freshwater	Mannion, P. D., Benson, R. B. J., Carrano, M. T., Tennant, J. P., Judd, J. & Butler, R. J. 2015. Climate constrains the evolutionary history and biodiversity of crocodylians. Nature Communications, 61, 1–9. https://doi.org/10.1038/ncomms9438
Wannaganosuchus_brachymanus	Freshwater	Mannion, P. D., Benson, R. B. J., Carrano, M. T., Tennant, J. P., Judd, J. & Butler, R. J. 2015. Climate constrains the evolutionary history and biodiversity of crocodylians. Nature Communications, 61, 1–9. https://doi.org/10.1038/ncomms9438
Wannchampsus_kirpachi	Freshwater	Mannion, P. D., Benson, R. B. J., Carrano, M. T., Tennant, J. P., Judd, J. & Butler, R. J. 2015. Climate constrains the evolutionary history and biodiversity of crocodylians. Nature Communications, 61, 1–9. https://doi.org/10.1038/ncomms9438
Wannia_scurriensis	Freshwater	Stocker, M. R. & Butler, R. J. (2013). Phytosauria. Geological Society, London, Special Publications, 379(1), 91–117. https://doi.org/10.1144/SP379.5

## Sheet: Temperature_data
DelO18	time
0.301061	3.96882
0.301061	3.90349
0.301061	3.77284
0.301061	3.70752
0.301061	3.05427
0.301061	3.83817
0.35198	4.25914
0.35198	4.58576
0.377439	4.73093
0.377439	4.33898
0.377439	4.6656
0.377439	4.4043
0.402899	4.79988
0.453818	4.17202
0.453818	3.64943
0.453818	3.5841
0.453818	3.51878
0.453818	3.45345
0.453818	3.38813
0.453818	3.3228
0.453818	3.25748
0.453818	3.19215
0.453818	3.11413
0.453818	4.1067
0.453818	4.48595
0.453818	4.02867
0.606574	3.80908
0.606574	3.73469
0.606574	3.93973
0.606574	3.87441
0.721142	4.25727
0.721142	4.58389
0.759331	4.65828
0.759331	4.72361
0.759331	4.33166
0.759331	4.88329
0.759331	4.847
0.759331	4.78893
0.759331	4.39698
0.881536	4.02534
0.912088	3.59129
0.912088	3.39168
0.912088	3.32636
0.912088	4.11389
0.912088	4.17921
0.912088	4.49132
0.912088	3.46064
0.912088	3.52596
0.912088	3.65298
1.02666	3.70196
1.06484	3.84531
1.06484	3.91063
1.06484	3.25012
1.06484	3.77998
1.2176	3.18477
1.2176	4.42232
1.2176	4.36062
1.2176	4.2953
1.2176	4.22997
1.2176	3.96867
1.33217	3.41884
1.33217	3.27186
1.33981	4.06446
1.37036	3.62025
1.37036	3.56218
1.37036	3.49686
1.37036	4.15011
1.48493	3.66923
1.48493	3.3426
1.52311	3.74362
1.52311	3.80894
1.52311	3.87427
1.67587	4.18635
1.67587	3.99038
1.67587	3.92505
1.70642	4.26691
1.79044	3.44599
1.79808	4.09052
1.82863	3.58752
1.82863	3.52582
1.9432	3.63649
1.98138	3.84516
1.98138	3.71451
1.98138	3.77984
2.13414	3.96853
2.13414	4.03386
2.13414	3.90321
2.2869	3.38058
2.2869	3.44591
2.2869	3.51123
2.2869	3.57656
2.4091	3.6767
2.43965	3.18459
2.43965	3.76525
2.43965	3.82695
2.55422	3.87592
2.55422	3.288
2.59241	4.01564
2.59241	3.95394
2.66879	4.13176
2.66879	4.07732
2.71462	3.39358
2.74517	3.60915
2.74517	3.54745
2.74517	3.22083
2.74517	3.48213
2.82155	3.08654
2.82155	3.15186
2.85974	3.65812
2.89792	3.73615
2.89792	3.01757
2.89792	3.81054
3.05068	3.33691
3.05068	3.27159
3.16525	3.11915
3.17289	3.43706
3.20344	3.19898
3.20344	2.87962
3.20344	3.58004
3.20344	3.52561
3.20344	2.94494
3.27982	2.80339
3.27982	2.73807
3.32564	3.03202
3.50895	2.93764
3.50895	2.86324
3.50895	3.38039
3.50895	3.25519
3.50895	3.32959
3.63116	3.46312
3.63116	3.14085
3.66171	3.53824
3.81446	3.06098
3.81446	2.99566
3.92903	3.24424
3.96722	2.86498
3.96722	2.93031
3.96722	3.32226
3.96722	2.79966
3.99777	3.40209
4.11998	3.119
4.15817	3.19521
4.27273	3.05365
4.27273	2.98833
4.42549	2.90846
4.42549	2.83043
4.54006	3.14071
4.731	3.07535
4.731	3.206
4.731	2.94471
4.731	3.01003
4.88376	3.26768
4.93468	3.35114
4.96014	2.87934
5.03652	3.14063
5.03652	3.40193
5.03652	2.74868
5.03652	2.81401
5.03652	3.20233
5.1129	2.68335
5.1129	2.61802
5.15109	2.98819
5.18927	3.06803
5.30384	2.78675
5.34203	2.93009
5.34203	2.86477
5.49479	2.72684
5.49479	2.66151
5.57117	2.53085
5.57117	2.46553
5.57117	2.59618
5.64754	2.98085
5.69846	3.13327
5.72392	3.05343
5.8003	2.85744
5.8003	2.79211
5.8003	2.92276
5.87668	3.24938
5.87668	3.43991
5.87668	3.38003
5.87668	3.3147
5.95306	3.18041
6.06763	3.0316
6.10581	3.11143
6.22038	2.83016
6.25857	2.96987
6.25857	2.90818
6.41133	2.63959
6.41133	2.57427
6.41133	2.77024
6.41133	2.70492
6.71684	2.84278
6.71684	2.95891
6.71684	2.90811
6.83141	2.61231
6.83141	2.75929
6.98417	2.67761
7.17511	2.87537
7.17511	2.81368
7.25149	2.94431
7.25149	3.09674
7.25149	3.00964
7.32787	2.74833
7.32787	2.61768
7.40425	2.48702
7.40425	2.55234
7.48062	2.68298
7.82433	2.76458
7.93889	2.69017
8.01527	2.61757
8.21386	2.77867
8.24441	3.05303
8.32079	2.86794
8.32079	2.99859
8.32079	2.93326
8.51173	2.68826
8.66449	2.76445
8.74087	2.8461
9.16095	2.73353
9.16095	2.79885
9.16095	2.87869
9.23733	2.67182
9.58103	2.80241
9.58103	2.65543
9.61922	2.552
9.61922	2.99838
9.61922	2.87862
9.6956	2.47577
9.72106	2.94393
9.73379	2.72074
9.88654	2.56284
10.0393	2.64448
10.2302	2.72066
10.5052	2.56057
10.5358	2.39943
10.5358	2.46476
10.5739	2.64711
10.994	2.59896
10.994	2.54453
10.994	2.4792
11.1468	2.39208
11.3759	2.63882
11.4523	2.57349
11.4523	2.50816
11.4523	2.44284
11.4523	2.70051
11.5541	2.78396
11.7578	2.63876
11.9106	2.51535
11.9106	2.57705
11.9106	2.45002
11.9869	2.32299
11.9869	2.38832
12.0633	2.24677
12.0633	2.18144
12.3179	2.54069
12.3306	2.29572
12.3688	2.43181
12.3688	2.37737
12.4834	2.48895
12.6438	2.64298
12.6744	2.2249
12.8271	2.37004
12.8271	2.29564
12.8271	2.55694
12.8271	2.42085
12.9799	2.47526
13.2548	2.26836
13.2854	2.35545
13.2854	2.0506
13.2854	2.40445
13.3872	2.46794
13.4076	2.15946
13.5603	2.05056
13.7436	2.42071
13.7436	2.36264
13.7436	2.29732
13.7436	2.23199
13.8964	2.16374
14.0186	1.99388
14.0492	2.07952
14.1001	1.73111
14.1714	1.87627
14.2019	1.78916
14.4769	1.95896
14.4769	1.76734
14.5074	1.59314
14.5074	1.52782
14.5074	1.65847
14.6907	1.86748
14.762	1.47697
14.8129	1.63664
14.8129	1.57132
14.8129	1.69108
14.9275	1.75094
15.0421	1.79992
15.2203	1.51319
15.2712	1.58576
15.2712	1.65109
15.3476	1.89786
15.424	1.83252
15.424	1.7672
15.424	1.70187
15.6913	1.60384
15.7295	1.8978
15.8517	1.70181
15.8822	1.85423
15.8822	1.7889
16.1496	1.94673
16.1878	2.02838
16.1878	2.0937
16.2259	2.1563
16.3405	1.82512
16.3405	1.7598
16.3405	1.89045
16.4169	1.61462
16.4169	1.67994
16.4933	1.54928
16.5696	1.48395
16.646	1.95572
16.7606	1.64178
16.7988	1.91215
16.7988	1.84683
16.7988	1.7815
16.7988	1.71618
16.9515	2.02826
17.0025	2.23874
17.0279	2.1589
17.0279	2.09357
17.1043	1.96291
17.2265	2.31782
17.2571	2.39839
17.2571	1.87034
17.3716	2.07719
17.4098	2.15884
17.4098	2.22416
17.5244	2.40379
17.5244	1.94651
17.5626	2.02091
17.6389	2.45821
17.7153	2.33299
17.7153	2.26767
17.8681	2.13699
17.8681	2.07167
17.8681	2.20232
17.9826	2.41188
18.0208	1.9918
18.1736	2.27485
18.1736	2.34018
18.1736	1.89742
18.2882	2.06616
18.3263	2.14418
18.3263	2.2095
18.4027	2.50708
18.4409	2.44175
18.4791	2.00625
18.6013	2.29801
18.6701	2.38728
18.7464	2.12052
18.7846	2.20217
18.9374	2.06424
18.9374	1.99892
19.0901	2.311
19.0901	2.37633
19.0901	2.24568
19.1665	2.44164
19.1665	2.50696
19.2429	2.18033
19.2429	2.115
19.3193	2.56682
19.3956	2.03514
19.472	2.63757
19.5178	2.28916
19.5484	2.37626
19.5484	2.44158
19.5484	2.49602
19.5993	1.90446
19.6706	2.11494
19.6706	2.56568
19.7012	2.20203
19.8539	1.96248
19.8539	2.03507
19.9761	2.26731
20.0067	2.35078
20.0067	2.41973
20.0576	2.49231
20.083	1.75559
20.1594	1.89711
20.1594	2.1076
20.1594	2.17293
20.1594	1.83723
20.274	1.96786
20.3122	2.04225
20.414	2.49951
20.4649	2.41966
20.4649	2.28901
20.4649	2.22369
20.4649	1.76642
20.4649	2.35434
20.5413	1.70108
20.5795	2.13657
20.5871	1.86656
20.7399	1.98412
20.7705	2.53575
20.7705	2.07122
20.8927	2.22362
20.9232	2.31072
20.9232	2.37604
20.9232	2.44137
21.076	2.50667
21.076	2.12924
21.076	1.91874
21.076	1.85342
21.2287	1.78807
21.2287	1.72275
21.2287	2.06389
21.3051	1.98403
21.3815	2.43404
21.3815	2.37597
21.3815	2.31065
21.3815	2.24532
21.3815	2.18
21.5342	1.90416
21.5342	1.83883
21.5342	1.77351
21.5342	1.70818
21.5342	2.11828
21.687	1.6138
21.687	1.97853
21.7252	2.06562
21.7634	1.53758
21.9925	2.33233
21.9925	1.85328
21.9925	1.78795
21.9925	1.72263
21.9925	1.6573
21.9925	1.59198
21.9925	2.24523
21.9925	1.9186
22.1147	2.01439
22.1453	2.16536
22.1453	2.10004
22.2598	2.32684
22.298	2.23974
22.3999	2.39759
22.4508	1.79514
22.4508	1.92579
22.4508	1.72982
22.4508	1.86046
22.5272	1.65722
22.573	2.01432
22.6035	2.09997
22.6035	2.57176
22.6035	2.16529
22.7181	2.29411
22.7563	2.37576
22.7563	2.44108
22.7945	2.51185
22.8709	2.22876
22.909	1.9112
22.909	1.84588
22.9854	1.76602
23.0313	1.99683
23.0313	1.60488
23.0618	1.69343
23.0618	2.08538
23.0618	2.1507
23.1382	2.66966
23.1382	2.73498
23.1382	2.78942
23.1382	2.60434
23.1764	2.32126
23.2146	2.46279
23.2146	2.52811
23.2146	2.39746
23.3291	1.7823
23.3291	2.23958
23.3673	1.92565
23.3673	1.86032
23.4895	2.01853
23.4895	1.69191
23.5201	2.17241
23.5201	2.10708
23.6346	2.34024
23.7874	2.26128
23.7874	1.80401
23.8256	1.88203
23.8256	1.94735
23.902	1.61346
23.9478	2.03588
23.9478	1.70926
23.9783	2.12153
24.0165	2.19047
24.2457	1.60796
24.2457	1.80393
24.2839	1.88196
24.2839	1.94728
24.2839	1.54807
24.3602	1.35209
24.4061	1.45224
24.4061	1.71354
24.4061	2.03581
24.5894	1.54077
24.7039	1.62422
24.7116	1.83108
24.7421	1.91818
24.793	1.98349
24.8643	1.72218
25.1622	1.82012
25.2004	1.95803
25.2004	1.89633
25.3226	1.65679
25.3532	1.74388
25.5059	2.13581
25.6281	1.81787
25.6587	1.90352
25.6587	2.03417
25.6587	1.96884
25.7096	2.40433
25.8114	2.25189
25.8114	2.10854
25.8114	2.31722
25.8114	2.18657
25.8114	2.48416
26.1169	2.01958
26.1169	1.95425
26.1169	1.74376
26.1169	1.8236
26.1169	1.67844
26.1169	2.37524
26.1169	1.88893
26.1933	1.48245
26.1933	1.54778
26.1933	1.6131
26.2391	2.10521
26.2697	2.3244
26.2697	2.25908
26.2697	2.19375
26.3843	1.7165
26.537	2.38606
26.5752	1.98322
26.5752	1.91789
26.5752	1.85257
26.5752	1.78724
26.5752	2.04854
26.6974	2.14869
26.728	2.23723
26.728	2.42958
26.728	2.30256
26.8807	2.61464
27.0335	2.56381
27.0335	2.49848
27.0335	2.43316
27.0335	2.35876
27.0335	2.68266
27.1099	2.83236
27.1099	2.76703
27.1862	2.86501
27.3008	2.24985
27.339	2.61457
27.339	2.17907
27.339	2.11375
27.4612	2.34019
27.4917	2.42583
27.4917	2.48753
27.5681	2.54921
27.7591	2.63084
27.7973	2.76692
27.7973	2.70886
27.8736	2.83224
27.95	2.57093
28.0264	2.50559
28.0264	2.44026
28.0264	2.37494
28.1028	2.3096
28.1028	2.24428
28.2173	2.67432
28.2937	2.75596
28.4083	2.6144
28.4083	2.54908
28.4847	2.28777
28.4847	2.15712
28.4847	2.22244
28.4847	2.48374
28.561	2.35308
28.561	2.41841
28.8284	2.63067
28.8666	2.48368
28.8666	2.55627
28.9429	2.68509
29.0702	2.38204
29.2943	2.46184
29.3248	2.28764
29.3248	2.54349
29.4776	2.35838
29.4776	2.57432
29.7067	2.14604
29.7449	2.45088
29.7449	2.23858
29.7831	2.51983
29.8977	2.30388
29.9359	2.3819
30.0886	2.62503
30.0886	2.56696
30.2108	2.47041
30.3941	2.64676
30.3941	2.36368
30.5087	2.57597
30.6614	2.4453
30.6996	2.51969
30.8524	2.36724
30.8524	2.67209
30.967	2.60856
31.0052	2.76643
31.1579	2.418
31.1579	2.54502
31.1579	2.48333
31.3107	2.3454
31.578	2.42338
31.6162	2.55584
31.6162	2.49777
31.6926	2.60845
31.7689	2.34532
32.0363	2.4342
32.0744	2.25092
32.0744	2.51222
32.1967	2.34381
32.2272	2.57026
32.2272	2.63559
32.5327	2.5557
32.5327	2.49037
32.5327	2.42505
32.5327	2.60832
32.6855	2.29437
32.6855	2.3597
32.6855	2.66818
32.7619	2.22178
32.9528	2.45583
32.991	2.7262
32.991	2.53385
32.991	2.59918
32.991	2.6645
33.0674	2.78244
33.1437	2.3814
33.1437	2.85319
33.2201	2.91851
33.2965	2.15637
33.2965	2.09105
33.2965	1.9604
33.2965	2.2217
33.2965	2.28702
33.2965	2.02572
33.3729	1.89506
33.4493	2.74427
33.4493	2.5483
33.4493	2.48297
33.4493	2.41765
33.4493	2.67895
33.4493	2.8096
33.4493	2.61362
33.4798	2.89234
33.5511	1.98939
33.602	2.20713
33.602	2.14181
33.602	2.33778
33.602	2.27246
33.602	2.07648
33.8566	1.91676
33.9075	1.748
33.9075	1.82965
34.1112	2.0256
34.1749	1.92215
34.213	1.68444
34.2894	1.55741
34.2894	1.62273
34.3352	1.78604
34.404	1.87857
34.6331	1.69889
34.8241	1.64079
35.0532	1.56818
35.1296	1.69518
35.2823	1.64072
35.2823	1.78589
35.5497	1.7178
35.7406	1.78582
36.0461	1.84021
36.0461	1.78577
36.1989	1.6551
36.2753	1.71497
36.4738	1.62457
36.8099	1.69311
36.9627	1.65861
37.1154	1.58963
37.3904	1.58088
37.5737	1.62222
37.6501	1.49156
37.841	1.57319
38.032	1.50965
38.2993	1.4098
38.452	1.47238
38.5666	1.54041
38.7957	1.41789
39.0249	1.33348
39.254	1.17557
39.3686	1.28171
39.5213	1.2082
40.0178	1.17546
40.0942	1.20811
40.3997	0.957647
40.3997	0.892322
40.3997	1.02297
40.4455	1.11877
40.7052	1.26245
40.7816	1.18985
40.8325	1.3713
41.0871	1.27545
41.2017	1.1045
41.278	1.18615
41.3162	0.946617
41.3926	0.500219
41.3926	0.434894
41.3926	1.03588
41.469	0.565532
41.469	0.696181
41.469	0.630857
41.5454	0.761494
41.5454	0.892144
41.5454	0.826819
41.6981	0.957445
41.8509	1.02819
42.0036	1.08805
42.0036	1.15337
42.1564	1.23319
42.2073	1.32028
42.3091	1.16784
42.3091	1.10252
42.3855	1.03355
42.3855	0.968226
42.7674	0.920988
42.7674	0.986312
42.8056	1.05526
42.8438	0.848393
43.1875	1.00076
43.2257	0.891883
43.2257	0.826558
43.3403	0.929972
43.6076	1.04697
43.684	0.85552
43.7985	0.935344
44.0277	1.00336
44.4859	1.00601
44.8296	0.940628
45.1606	0.898841
45.2879	0.804463
45.6698	0.749967
45.8989	0.684606
46.0517	0.597483
46.4336	0.557503
46.8155	0.466714
46.8155	0.526595
46.9682	0.390478
47.1974	0.332376
47.4265	0.276089
47.732	0.237935
47.9611	0.27782
48.1139	0.234247
48.343	0.172515
48.4958	0.0908357
48.5722	0.0236845
48.9286	0.0708082
49.1832	0.15061
49.336	0.0997782
49.4123	0.0199249
49.6415	-0.0427137
49.947	0.0125835
50.1761	-0.0455186
50.3034	-0.147155
50.4816	-0.295978
50.5886	-0.211072
50.9857	-0.158874
51.2912	-0.252554
51.5255	-0.0965363
51.5509	-0.176382
51.7495	-0.015278
52.1161	-0.0806597
52.5438	-0.0277404
52.5438	-0.0894361
52.6584	-0.181997
52.6966	0.0194149
52.6966	-0.241884
52.773	0.0792841
52.9257	0.188135
52.9716	-0.0677276
53.0021	0.00847997
53.1167	0.0656214
53.4604	0.128171
53.7659	0.220667
53.9187	0.367624
53.9187	0.193425
53.995	0.296844
54.2624	0.245087
54.3769	0.106254
54.3769	0.171579
54.6824	0.236856
54.8352	0.178766
54.8352	0.113441
54.8861	-0.365616
54.9116	-0.0898038
54.9116	-0.155129
54.9116	0.0408459
54.9116	-0.285778
54.9116	-0.0244789
54.9116	-0.220453
54.9879	0.367458
55.1025	0.236791
55.2553	0.307536
55.2935	0.374669
55.4157	0.461024
55.4462	0.541587
55.7135	0.367345
55.9427	0.429913
56.3322	0.458704
56.5919	0.535965
56.7447	0.601266
56.9356	0.69378
57.0502	0.748199
57.1265	0.621167
57.2029	0.541314
57.4015	0.704595
57.5848	0.748116
57.7376	0.824305
57.8903	0.737181
58.0431	0.802483
58.2722	0.878659
58.3486	0.95486
58.6159	0.88405
58.6541	0.824163
58.6541	0.951183
58.9596	0.838632
59.036	0.715229
59.036	0.649904
59.036	0.780553
59.367	0.700661
59.4179	0.777772
59.8762	0.657032
60.1308	0.606184
60.1817	0.519076
60.1817	0.453751
60.4566	0.410159
60.4872	0.49181
60.6399	0.54078
60.9455	0.562508
61.1746	0.508035
61.251	0.43181
61.4037	0.569695
61.5565	0.514508
62.0148	0.522421
62.3966	0.57317
62.5494	0.649358
62.7785	0.732793
63.2368	0.761755
63.3132	0.872433
63.3132	0.823439
63.4405	0.576637
63.4914	0.670987
63.6951	0.453206
63.6951	0.513087
64.0006	0.594696
64.1533	0.540234
64.1533	0.480353
64.3061	0.598277
64.6116	0.529276
64.7644	0.460298
64.8408	0.387703
64.9171	0.638103
65.0317	0.556429
65.0699	0.888491
65.0699	1.01914
65.0699	0.953816
65.1463	0.817711
65.1921	0.662013
65.2608	0.757812
65.6427	0.741421
65.6809	0.855734
65.7191	0.823066
65.9864	0.964561
65.9864	0.910124
66.1392	0.852034
66.1901	1.09881
66.2156	0.790326
66.2614	0.953631
66.3683	1.02438
66.7502	1.02251
66.903	1.1114
66.9793	1.26381
66.9793	1.20393
67.0557	0.866408
67.1321	0.942608
67.1779	1.03406
67.6668	0.989704
68.125	0.971487
68.5833	0.978675
68.8888	0.895157
69.0416	0.82255
69.1179	0.746326
69.538	0.765313
69.6908	0.702687
69.8817	0.60467
69.9581	0.517558
69.9581	0.63732
70.0599	0.466734
70.1109	0.386885
70.5691	0.343264
71.0274	0.283312
71.2565	0.190732
71.2565	0.125408
71.3329	0.038296
71.4093	-0.11414
71.4093	-0.0488156
71.6384	-0.281117
71.6384	-0.411767
71.6384	-0.477092
71.6384	-0.346442
71.6384	-0.215792
71.753	-0.0815314
71.7912	0.0382248
71.7912	0.10355
71.7912	-0.15775
71.8676	-0.0271119
71.9134	0.19934
71.9439	0.284984
72.0203	0.343038
72.0967	0.0454357
72.0967	0.375689
72.1349	0.119827
72.2495	-0.092496
72.2495	-0.223146
72.2495	-0.157821
72.2876	-0.0217334
72.3258	-0.29937
72.4786	-0.713117
72.4786	-0.778442
72.4786	-0.647793
72.4786	-0.843767
72.555	-0.566148
72.555	-0.426426
72.555	-0.375618
72.555	-0.491751
72.6772	-0.288537
72.7077	-0.136117
72.7077	-0.0707922
72.7077	-0.0217986
72.7077	-0.201442
72.8605	0.0380588
72.8605	0.125159
73.0132	-0.564405
73.0132	-0.62973
73.0132	-0.695055
73.0132	-0.368431
73.0132	-0.433755
73.0132	-0.49908
73.0642	-0.978137
73.0896	-0.76765
73.0896	-0.832974
73.0896	-0.898299
73.166	-0.08538
73.166	-0.21603
73.166	-0.294057
73.166	-0.0200552
73.166	-0.150705
73.2424	0.0379995
73.3187	0.092425
73.4715	-1.52983
73.4715	-0.364873
73.4715	-0.430197
73.4715	-0.499151
73.4715	-1.39918
73.4715	-0.622543
73.4715	-0.687867
73.4715	-0.753192
73.4715	-0.818517
73.4715	-0.883842
73.4715	-0.949167
73.4715	-1.46451
73.4715	-0.557218
73.5224	-1.29757
73.5479	-1.21411
73.5479	-1.08346
73.5479	-1.01813
73.5479	-1.14878
73.8534	-0.0491952
73.8534	0.00524219
73.8789	-0.600831
73.9298	-0.125419
73.9298	-0.25244
73.9298	-0.317765
73.9298	-0.383089
73.9298	-0.448414
73.9298	-0.517368
73.9298	-0.187115
74.2353	-0.796861
74.2353	-0.677099
74.2353	-0.731536
74.3117	-0.996476
74.3117	-1.0618
74.3117	-1.12713
74.3117	-0.931151
74.3117	-0.865827
74.388	-1.20335
74.388	-1.26867
74.388	-1.334
74.388	-1.39932
74.388	-1.46465
74.6936	-1.96552
74.6936	-2.03085
74.6936	-2.09617
74.6936	-2.16149
74.6936	-1.71874
74.6936	-1.13807
74.6936	-1.2034
74.6936	-1.26872
74.6936	-1.33405
74.6936	-1.39937
74.6936	-1.4647
74.6936	-1.52276
74.6936	-1.58809
74.6936	-1.9002
74.6936	-1.65341
74.7445	-1.07276
74.7445	-1.80585
75.1518	-1.1454
75.1518	-1.07282
75.1518	-1.34138
75.1518	-1.4067
75.1518	-1.47203
75.1518	-1.53735
75.1518	-1.60268
75.1518	-1.21073
75.1518	-1.27605
75.4268	-0.998827
75.4573	-0.506718
75.4573	-0.376068
75.4573	-0.441393
75.4573	-0.637368
75.4573	-0.913184
75.4573	-0.572043
75.5337	-0.789804
75.5337	-0.724479
75.5337	-0.855129
75.6101	-1.15273
75.6101	-1.22531
75.6483	-1.07834
75.7629	-1.42131
75.7629	-1.35599
75.7629	-1.29066
75.7629	-1.61729
75.8138	-1.51568
75.9156	-1.70441
75.992	-1.78064
76.0302	-1.41319
76.0378	-1.61733
76.1906	-1.50848
76.603	-1.81339
76.603	-1.61742
76.603	-1.94404
76.603	-1.74807
76.603	-1.68274
76.603	-1.87872
76.6488	-1.48678
76.6794	-1.57388
76.6794	-1.35613
76.6794	-1.39968
76.9085	-2.27071
76.9085	-2.20539
76.9849	-1.61748
76.9849	-1.6828
76.9849	-1.74813
76.9849	-1.81345
76.9849	-1.55215
76.9849	-1.9441
76.9849	-2.00943
76.9849	-2.07475
76.9849	-2.14008
76.9849	-1.87878
77.1377	-0.833603
77.1377	-1.48685
77.1377	-1.42153
77.1377	-1.3562
77.1377	-0.898928
77.214	-1.29089
77.214	-1.22556
77.214	-1.09491
77.214	-1.02959
77.214	-0.964265
77.214	-1.16024
77.3413	-0.746535
77.405	-0.849976
77.4432	-1.56311
77.4432	-1.61755
77.4941	-0.652201
77.5196	-0.572363
77.5196	-0.507038
77.5196	-1.68289
77.5577	-1.50325
77.5959	-0.398175
77.5959	-0.4635
77.5959	-1.42886
77.5959	-1.23288
77.5959	-0.906257
77.5959	-0.971582
77.5959	-1.03691
77.5959	-1.10223
77.5959	-1.16756
77.5959	-0.332851
77.5959	-1.29821
77.5959	-1.36353
77.6723	-0.267538
77.6723	-0.147775
77.6723	-0.202213
77.6978	-0.753849
77.8633	-0.686735
77.8633	-0.817384
77.9014	-0.347415
77.9014	-0.412739
77.9014	-0.543389
77.9014	-0.608714
77.9014	-0.478064
78.207	-0.746669
78.3597	-0.877343
78.3597	-1.07332
78.3597	-0.815647
78.3597	-0.942667
78.3597	-1.00799
78.4361	-1.2693
78.4361	-1.20398
78.4361	-1.13865
78.5125	-1.33464
78.7416	-1.41089
78.9198	-1.48713
79.0471	-1.59602
79.1235	-2.27106
79.1235	-1.74846
79.1235	-1.68313
79.1235	-1.94443
79.1235	-2.00976
79.1235	-2.07508
79.1235	-2.14041
79.1235	-2.20573
79.1235	-1.81378
79.1235	-2.33638
79.1235	-2.40171
79.1235	-2.46703
79.1235	-1.56337
79.1235	-1.87911
79.1999	-2.61947
79.1999	-2.55414
79.2763	-2.70658
79.5054	-3.25099
79.5054	-3.31631
79.5054	-3.18566
79.5054	-3.38164
79.5512	-3.08551
79.5818	-2.67941
79.5818	-2.73566
79.5818	-2.80099
79.5818	-2.86631
79.5818	-2.93164
79.5818	-2.99696
79.7345	-2.55423
79.7345	-2.61955
79.7854	-2.45988
79.8109	-2.32016
79.8109	-2.38004
79.8873	-1.94455
79.8873	-2.0752
79.8873	-2.14053
79.8873	-2.20585
79.8873	-2.27118
79.8873	-1.87923
79.8873	-2.00988
79.9637	-1.81391
79.9637	-1.75403
80.091	-1.65425
80.2692	-1.22059
80.2692	-1.3458
80.2692	-1.28048
80.3456	-1.45106
80.3456	-1.51638
80.3456	-1.58171
80.3456	-1.40569
80.5747	-1.7378
80.5747	-1.67247
80.7274	-1.82492
80.8038	-1.89752
80.8802	-1.96648
80.8802	-2.03181
80.8802	-2.09713
80.8802	-2.16246
80.8802	-2.22778
80.926	-2.3236
81.2621	-2.24961
81.2621	-2.18429
81.2621	-2.11896
81.2621	-2.05364
81.2621	-1.98832
81.2621	-1.92299
81.2621	-1.85767
81.2621	-1.79234
81.2621	-1.53467
81.2621	-1.59637
81.2621	-1.66169
81.2621	-1.72702
81.3385	-1.46573
81.3385	-1.4004
81.3385	-1.20443
81.3385	-1.1391
81.3385	-1.07378
81.3385	-0.98668
81.3385	-1.33508
81.3385	-1.26975
81.4149	-2.51094
81.4149	-2.38029
81.4149	-2.44561
81.5676	-2.31499
81.7204	-2.62712
81.7204	-2.56179
81.7204	-2.49647
81.7204	-2.69244
81.7204	-2.43114
81.7967	-2.7723
81.8731	-2.36947
82.0259	-1.99932
82.0259	-2.05376
82.1786	-2.11911
82.1786	-2.24976
82.1786	-2.31508
82.1786	-2.18443
82.3314	-1.98032
82.3314	-2.05381
82.5987	-1.8742
82.6369	-1.81433
82.6369	-1.77078
82.7897	-2.12646
82.7897	-2.19179
82.7897	-1.93049
82.7897	-1.99581
82.7897	-2.06114
82.866	-2.59826
82.866	-2.27164
82.866	-2.46761
82.866	-2.53294
82.866	-2.66359
82.9424	-2.4023
82.9806	-2.32609
83.2785	-2.46332
83.5534	-2.5403
84.0117	-2.52223
84.0881	-2.43514
84.1645	-2.38071
84.2154	-2.27911
84.2409	-2.19564
84.3172	-2.14121
84.3936	-2.06501
84.5464	-1.99427
84.6227	-1.92351
84.6227	-1.85819
84.7755	-1.79016
84.9664	-1.85824
85.0046	-1.92357
85.0046	-1.9889
85.1574	-2.16312
85.1574	-2.09779
85.1574	-2.22844
85.1574	-2.29377
85.2338	-2.38088
85.2338	-2.06514
85.3865	-2.47163
85.8448	-2.52251
86.3031	-2.49809
86.5067	-2.40285
86.6086	-2.31577
86.9141	-2.33396
86.9141	-2.39566
86.9905	-2.14707
86.9905	-2.20695
86.9905	-2.27228
87.0668	-2.07632
87.1432	-2.011
87.2196	-1.91847
87.296	-1.7715
87.296	-1.82594
87.4487	-1.64632
87.4487	-1.7062
87.5251	-1.58645
87.8306	-1.69174
87.8306	-1.75707
87.8306	-1.62642
87.907	-2.09822
87.907	-1.83692
87.907	-1.90225
87.907	-1.5103
87.907	-2.0329
87.907	-1.57562
87.907	-1.45586
87.907	-1.96757
87.9834	-2.22888
87.9834	-2.16356
88.0598	-2.28878
88.1361	-2.46843
88.1361	-2.53376
88.1361	-2.37044
88.3653	-2.88219
88.3653	-2.94752
88.3653	-3.01284
88.3653	-3.07817
88.3653	-3.14349
88.3653	-3.20882
88.3653	-2.81687
88.4111	-2.71671
88.4417	-2.49751
88.4417	-2.43219
88.4417	-2.56284
88.4417	-2.62816
88.5944	-2.35963
88.6708	-2.01124
88.6708	-2.27254
88.6708	-1.89148
88.6708	-1.94592
88.6708	-2.20722
88.6708	-2.07657
88.6708	-2.14189
88.8694	-1.7957
88.9763	-1.70644
89.0018	-1.64112
89.0527	-2.06937
89.0527	-1.87339
89.0527	-1.93872
89.0527	-2.00404
89.1036	-2.14922
89.2564	-2.2436
89.46	-2.14927
89.511	-1.8662
89.511	-1.93516
89.511	-2.00048
89.511	-2.06581
89.5873	-1.54322
89.5873	-1.60855
89.5873	-1.67387
89.5873	-1.7392
89.5873	-1.4779
89.5873	-1.80452
89.6128	-1.40169
89.7401	-2.27271
89.7655	-2.19287
89.8165	-2.46869
89.8165	-2.59934
89.8165	-2.40337
89.8165	-2.53402
89.8165	-2.33804
89.9692	-2.81712
89.9692	-3.01309
89.9692	-3.07841
89.9692	-3.14374
89.9692	-2.88244
89.9692	-2.94776
90.0456	-2.7518
90.0914	-2.65164
90.122	-2.44334
90.122	-2.49777
90.122	-2.5631
90.2747	-2.38166
90.3257	-2.28368
90.5803	-2.38897
90.5803	-2.3309
90.5803	-2.51962
90.5803	-2.58494
90.5803	-2.65027
90.5803	-2.45429
90.733	-2.79546
90.733	-2.86078
90.733	-2.92611
90.733	-2.99143
90.733	-3.05676
90.733	-3.12208
90.733	-3.18741
90.733	-3.25273
90.733	-3.31806
90.733	-3.38338
90.733	-3.44871
90.733	-3.51403
90.733	-2.73013
90.8858	-3.86245
90.8858	-3.79713
90.9367	-3.70278
91.0003	-3.57395
91.0385	-3.10761
91.0385	-2.58864
91.0385	-2.71566
91.0385	-2.78099
91.0385	-2.84631
91.0385	-2.91164
91.0385	-3.64473
91.0385	-3.04229
91.0385	-2.65034
91.0385	-3.17294
91.0385	-3.23826
91.0385	-3.30359
91.0385	-3.36891
91.0385	-3.43424
91.0385	-3.49956
91.0385	-2.97696
91.1913	-1.94631
91.1913	-2.01163
91.1913	-2.07696
91.1913	-2.14228
91.1913	-2.20761
91.1913	-2.27293
91.1913	-2.33826
91.1913	-0.911998
91.1913	-0.966435
91.1913	-1.03176
91.1913	-1.09708
91.1913	-1.16241
91.1913	-1.22773
91.1913	-1.29306
91.1913	-1.35838
91.1913	-1.42371
91.1913	-1.48903
91.1913	-1.55436
91.1913	-1.61968
91.1913	-1.68501
91.1913	-1.75033
91.1913	-1.81566
91.1913	-1.88098
91.1913	-2.53423
91.1913	-2.47254
91.2677	-2.40904
91.344	-4.7553
91.344	-4.88595
91.344	-4.95127
91.344	-3.64478
91.344	-3.7101
91.344	-3.77543
91.344	-3.84075
91.344	-3.90608
91.344	-3.9714
91.344	-4.03673
91.344	-4.10205
91.344	-4.16737
91.344	-4.2327
91.344	-4.29802
91.344	-4.36335
91.344	-4.42867
91.344	-4.494
91.344	-4.55932
91.344	-4.82062
91.4204	-4.68999
91.4204	-4.62466
91.4662	-3.54463
91.4968	-3.19478
91.4968	-2.80284
91.4968	-2.86816
91.4968	-2.93349
91.4968	-2.99881
91.4968	-3.06414
91.4968	-2.61049
91.4968	-2.73751
91.4968	-3.26011
91.4968	-3.32543
91.4968	-3.39076
91.4968	-3.45608
91.4968	-2.67219
91.4968	-3.12946
91.6114	-2.56151
91.6495	-2.41817
91.6495	-2.48349
91.6495	-2.35284
91.6495	-2.28752
91.6495	-2.22219
91.6495	-2.15687
91.7259	-1.77763
91.7259	-2.09881
91.7259	-1.90284
91.7259	-1.83752
91.7259	-2.03349
91.7259	-1.96817
91.8023	-1.64155
91.8023	-1.70688
92.006	-1.54723
92.0314	-1.28775
92.0314	-1.33674
92.0314	-1.46739
92.0314	-1.40206
92.1078	-1.83757
92.1078	-1.77225
92.1078	-1.9029
92.1078	-1.70693
92.146	-1.63616
92.1842	-1.96824
92.1842	-2.03356
92.1842	-2.09889
92.2606	-2.17148
92.337	-2.25133
92.337	-2.31666
92.337	-2.38198
92.4133	-2.6433
92.4133	-2.57797
92.4133	-2.70862
92.4133	-2.51265
92.4133	-2.44732
92.5279	-2.0935
92.948	-2.05001
93.0244	-1.05382
93.0244	-1.24979
93.0244	-1.31512
93.0244	-1.51109
93.0244	-1.57642
93.0244	-1.64174
93.0244	-1.70707
93.0244	-1.77239
93.0244	-1.83772
93.0244	-1.90304
93.0244	-1.96837
93.0244	-0.92317
93.0244	-0.988494
93.0753	-1.15544
93.1262	-1.40949
93.2993	-1.05386
93.3299	-0.917773
93.3299	-0.966767
93.4444	-1.28797
93.4826	-1.20632
93.4826	-1.14099
93.559	-1.59828
93.5972	-1.48396
93.6354	-1.68539
93.6354	-1.40957
93.6736	-1.33699
93.7118	-1.75072
93.8263	-1.54388
93.9409	-1.62011
93.9409	-1.68543
94.3228	-1.81614
94.3228	-1.88147
94.3482	-1.74356
94.5519	-1.97949
94.6665	-1.91963
94.7047	-2.05573
94.7047	-1.77991
94.7047	-1.84524
94.7047	-1.71459
94.7811	-1.64202
94.9796	-2.02093
95.2393	-2.08303
95.3157	-2.14292
95.5448	-1.83811
95.5907	-2.12119
95.6212	-1.62037
95.6212	-1.48972
95.6212	-1.75102
95.6212	-1.4244
95.6212	-1.55505
95.6212	-1.90345
95.6212	-1.96877
95.6212	-2.03409
95.6212	-1.6857
95.6976	-1.35364
95.9267	-1.85994
95.9267	-1.45348
95.9267	-1.58413
95.9267	-1.66397
95.9267	-1.72929
95.9267	-1.5188
95.9267	-1.79462
95.9649	-1.38362
96.1941	-1.9743
96.3468	-1.91445
96.5378	-1.83826
96.7669	-1.74031
96.8433	-1.80202
96.996	-1.88188
96.996	-2.01253
96.996	-1.94721
97.1182	-1.66851
97.1488	-1.75126
97.3015	-1.89645
97.3015	-2.14323
97.3015	-1.96177
97.3015	-1.83112
97.3015	-2.0398
97.3779	-2.32833
97.4161	-2.24668
97.6071	-2.18683
97.6071	-2.1215
97.7293	-2.02571
97.7598	-1.94007
97.7598	-1.87474
97.7598	-1.81305
97.8362	-1.75681
97.9126	-1.71871
98.0653	-1.2288
98.0653	-1.16348
98.0653	-1.55543
98.0653	-1.62075
98.0653	-1.10904
98.1162	-1.46108
98.1417	-1.31591
98.1417	-1.38124
98.2181	-1.6861
98.2181	-1.75142
98.3327	-1.05464
98.3708	-1.19256
98.3708	-1.26696
98.3708	-1.12723
98.3708	-1.51918
98.4218	-1.59177
98.4472	-0.924012
98.4472	-0.989337
98.4472	-2.03453
98.4472	-2.09986
98.4472	-1.96921
98.4727	-0.851433
98.5236	-2.25229
98.5236	-1.43029
98.5236	-1.80954
98.5236	-1.88756
98.5236	-2.31762
98.5236	-2.18697
98.5236	-2.44827
98.5236	-2.38294
98.5618	-1.3432
98.6382	-1.71338
98.7909	-1.64808
98.8291	-1.57006
98.8291	-1.49566
99.0582	-1.19629
99.0582	-1.26162
99.0582	-1.01121
99.0582	-1.39227
99.0582	-1.13097
99.0582	-1.06564
99.0582	-1.32694
99.1346	-1.6935
99.1346	-1.75882
99.1346	-1.4576
99.211	-1.8169
99.2874	-1.60461
99.3256	-1.51752
99.4401	-2.18711
99.5165	-2.1218
99.5165	-1.99115
99.5165	-2.05647
99.5929	-1.92584
99.5929	-1.79519
99.5929	-1.72986
99.5929	-1.66454
99.5929	-1.86051
99.7075	-1.52302
99.7457	-1.59924
99.9493	-1.4541
100.051	-1.40331
100.128	-1.20735
100.128	-1.338
100.128	-1.27267
100.204	-1.14203
100.255	-1.04043
100.28	-0.967846
100.357	-0.902533
100.357	-0.575909
100.433	-0.641246
100.433	-0.706571
100.433	-0.771895
100.433	-0.83722
100.624	-0.565063
100.784	-0.475811
101.273	-0.532502
101.731	-0.54346
101.808	-0.619684
101.808	-0.494478
101.808	-0.685009
101.884	-0.757604
102.343	-0.775821
102.801	-0.790409
102.877	-0.859375
102.877	-0.9247
102.954	-1.90458
102.954	-1.70861
102.954	-1.64328
102.954	-1.83926
102.954	-1.77393
103.03	-1.51265
103.03	-1.31667
103.03	-1.382
103.03	-1.44732
103.03	-1.57797
103.076	-1.22087
103.106	-1.07716
103.106	-1.01183
103.106	-1.13523
103.259	-0.707009
103.381	-0.937843
103.412	-0.852199
103.412	-0.786875
103.488	-0.739707
103.565	-1.02279
104.023	-1.0519
104.099	-1.25151
104.099	-1.12086
104.099	-0.924889
104.099	-0.870452
104.099	-0.990214
104.099	-1.18619
104.176	-1.31685
104.176	-1.38217
104.481	-1.2298
104.481	-1.36045
104.481	-1.16447
104.481	-1.10278
104.481	-1.29512
104.634	-1.03385
104.685	-0.939497
104.71	-0.865103
105.092	-0.93956
105.13	-0.86789
105.169	-1.00127
105.169	-1.06659
105.245	-1.13556
105.703	-1.17192
105.78	-1.25177
105.78	-1.06669
105.78	-1.12112
106.123	-1.10757
106.161	-1.17925
106.161	-1.24458
106.391	-1.05589
106.467	-0.990582
106.467	-0.936144
106.696	-0.89263
107.078	-0.794702
107.078	-0.729377
107.078	-0.860027
107.154	-0.669508
107.231	-0.968926
107.231	-0.919932
107.307	-1.03426
107.307	-1.09959
107.307	-1.16491
107.46	-1.31736
107.46	-1.25748
107.842	-1.34645
107.918	-1.40453
108.045	-1.2485
108.198	-1.15053
108.224	-1.00174
108.224	-1.06707
108.224	-0.936417
108.269	-0.838437
108.3	-0.754971
108.529	-0.69694
108.606	-0.635257
108.758	-0.533664
109.064	-0.751461
109.064	-0.620811
109.064	-0.686136
109.14	-0.816797
109.339	-0.723196
109.522	-0.80234
109.522	-0.876738
109.904	-0.947566
109.942	-0.860472
110.362	-0.8061
110.49	-0.693616
110.515	-0.621036
110.591	-0.555723
110.591	-0.490399
110.668	-0.359761
110.668	-0.425086
110.821	-0.283572
110.897	-0.218259
111.202	-0.214678
111.661	-0.265557
111.737	-0.207502
111.89	-0.153089
112.272	-0.109598
112.323	-0.0188771
112.424	0.0319153
112.475	0.126265
112.501	0.195216
112.577	0.314966
112.577	0.249641
112.699	0.415112
112.806	0.500017
112.921	0.336687
113.035	0.11892
113.035	0.24957
113.035	-0.0117295
113.035	-0.0770543
113.035	-0.142379
113.035	0.184245
113.035	0.0535954
113.112	-0.338365
113.112	-0.21316
113.112	-0.273041
113.188	-0.403702
113.265	-0.621463
113.265	-0.556139
113.29	-0.483559
113.341	-0.969874
113.341	-0.708575
113.341	-0.7739
113.341	-0.904549
113.341	-0.839225
113.417	-1.05154
113.799	-1.09697
114.258	-1.14785
114.716	-1.19147
115.174	-1.24235
115.632	-1.28597
116.091	-1.32959
116.549	-1.38047
116.778	-1.43313
117.007	-1.51482
117.236	-1.58562
117.389	-1.64553
117.542	-1.69454
117.695	-1.75989
117.847	-1.8198
118	-1.86881
118.153	-1.93416
118.382	-2.00134
118.84	-1.97963
119.299	-1.9797
119.604	-1.90717
119.757	-1.83098
119.96	-1.79109
120.368	-1.7222
120.826	-1.65695
121.284	-1.59169
121.743	-1.52644
122.201	-1.46119
122.583	-1.40136
122.863	-1.33427
123.117	-1.26172
123.499	-1.17831
123.728	-1.10214
124.034	-1.01508
124.339	-0.935291
124.645	-0.155069
124.696	-0.826471
124.721	-0.481705
124.721	-0.220406
124.721	-0.612355
124.721	-0.67768
124.721	-0.743005
124.721	-0.285731
124.721	-0.351056
124.721	-0.41638
124.721	-0.54703
124.874	0.00276346
124.874	-0.0462302
124.912	-0.130614
125.409	-0.162446
125.867	-0.206067
125.943	-0.32947
125.943	-0.264146
126.325	-0.36945
126.402	-0.558178
126.402	-0.623503
126.478	-0.456574
126.86	-0.111863
126.86	-0.242513
126.86	-0.307838
126.86	-0.177188
126.885	-0.035655
126.936	-0.580036
126.936	-0.465718
126.975	-0.378624
127.211	-0.632339
127.242	-0.551051
127.446	-0.463982
127.471	-0.329708
127.471	-0.384145
127.547	-0.28617
127.853	-0.297105
127.853	-0.427754
127.853	-0.362429
127.929	-0.493091
128.006	-0.689077
128.006	-0.623752
128.006	-0.754402
128.006	-0.558428
128.311	-0.754449
128.311	-0.692754
128.388	-0.950436
128.388	-0.819786
128.388	-0.885111
128.426	-0.61293
128.54	-0.558511
128.54	-0.504073
128.769	-0.848879
128.769	-0.783554
128.769	-0.718229
128.922	-0.605749
128.922	-0.667445
128.999	-0.536807
128.999	-0.476926
129.228	-0.406193
129.533	-0.31914
129.915	-0.2321
130.221	-0.172266
130.526	-0.112433
130.653	-0.00720684
130.679	0.0726307
130.755	0.203268
130.755	0.116169
131.023	0.241333
131.061	0.304837
131.481	0.159606
131.977	0.094204
131.977	0.189469
132.283	0.126819
132.283	0.0723816
132.405	0.194302
132.741	-0.0256768
132.741	0.0995291
132.894	0.0142202
133.161	0.132126
133.199	0.333539
133.199	0.206518
133.301	0.282715
133.658	0.246368
133.658	0.181043
133.734	0.104819
133.81	0.355219
133.81	0.289894
133.887	0.409644
134.085	0.202751
134.116	0.286217
134.116	0.344284
134.574	0.31155
134.574	0.371431
134.727	0.159102
134.727	0.224427
135.032	0.137279
135.032	0.267929
135.032	0.318737
135.032	0.202604
135.109	0.0610553
135.109	-0.00426952
135.109	-0.0695943
135.287	-0.145834
135.338	-0.232942
135.643	-0.287427
135.72	-0.363651
135.796	-0.428988
135.796	-0.167688
135.796	-0.233013
135.911	-0.0914938
136	-0.0225537
136.051	-0.392736
136.102	-0.178623
136.102	-0.240319
136.102	-0.305644
136.305	-0.5452
136.356	-0.45085
136.56	-0.599677
136.636	-0.657755
136.636	-0.788405
136.636	-0.853729
136.636	-0.72308
137.018	-0.845623
137.095	-0.755813
137.171	-0.712275
137.171	-0.646951
137.222	-0.545342
137.247	-0.467319
137.375	-0.382054
137.527	-0.28409
137.68	-0.175239
137.782	-0.037347
137.782	-0.102672
137.935	0.0633384
138.126	0.00614948
138.164	-0.0591813
138.317	-0.233405
138.317	-0.16808
138.393	-0.306
138.66	-0.388604
138.851	-0.509303
138.89	-0.440355
139.157	-0.610967
139.615	-0.625555
139.692	-0.669117
139.87	-0.756244
139.997	-0.854251
140.15	-0.952262
140.226	-0.919612
140.303	-1.03939
140.493	-0.935984
[truncated: 1,069 more rows]

## Sheet: SeaLevel_data
Age	SL
244.8	-50.67
244.77	-49.73
244.74	-48.79
244.71	-45.01
244.68	-43.12
244.65	-40.29
244.61	-37.45
244.58	-37.45
244.55	-35.57
244.52	-33.68
244.49	-31.79
244.46	-29.9
244.43	-28.02
244.4	-27.08
244.37	-26.13
244.34	-24.24
244.3	-20.47
244.27	-19.53
244.24	-18.58
244.21	-16.69
244.18	-15.75
244.15	-14.81
244.12	-12.92
244.09	-11.98
244.06	-11.04
244.03	-9.15
243.99	-7.26
243.96	-6.32
243.93	-5.38
243.9	-5.38
243.87	-3.49
243.84	-3.5
243.81	-1.61
243.78	0.27
243.75	0.27
243.72	0.27
243.68	2.15
243.65	3.1
243.62	4.04
243.59	4.03
243.56	4.98
243.53	5.92
243.5	5.91
243.47	5.91
243.44	5.9
243.41	5.9
243.37	5.9
243.34	4
243.31	3.99
243.28	2.1
243.25	0.2
243.22	-1.7
243.19	-1.7
243.16	-3.6
243.13	-5.5
243.1	-5.5
243.06	-5.51
243.03	-5.51
243	-5.52
242.97	-5.52
242.94	-5.53
242.91	-5.53
242.88	-5.53
242.85	-3.65
242.82	-2.71
242.79	-1.76
242.75	2.02
242.72	2.01
242.69	11.47
242.66	12.42
242.63	13.36
242.6	19.03
242.57	19.02
242.54	19.97
242.51	20.91
242.48	19.96
242.44	19.01
242.41	16.16
242.38	13.32
242.35	12.37
242.32	11.41
242.29	11.41
242.26	11.41
242.23	11.4
242.2	11.4
242.17	12.34
242.13	13.28
242.1	15.17
242.07	18.01
242.04	20.84
242.01	22.73
241.98	23.2
241.95	23.67
241.92	22.71
241.89	20.82
241.86	18.92
241.82	17.02
241.79	15.12
241.76	15.12
241.73	15.12
241.7	17
241.52	20.78
241.33	22.67
241.15	24.56
240.96	26.45
240.78	26.44
240.59	23.6
240.41	15.08
240.22	7.5
240.04	0.87
239.85	-3.86
239.67	-3.87
239.48	-3.87
239.3	1.8
239.11	4.63
238.93	7.47
238.74	20.71
238.56	20.71
238.37	28.27
238.19	28.27
238	29.21
237.82	30.16
237.63	30.15
237.45	30.15
237.26	30.14
237.08	28.24
236.89	24.46
236.71	18.77
236.52	10.25
236.34	3.62
236.15	-1.12
235.97	-3.96
235.78	-3.97
235.6	-3.97
235.41	-3.98
235.23	-3.98
235.04	-3.04
234.86	-2.1
234.67	1.68
234.49	4.52
234.3	7.35
234.16	12.08
234.02	16.81
233.89	20.59
233.75	22.48
233.61	24.37
233.47	26.25
233.33	31.92
233.2	31.92
233.06	33.81
232.92	35.7
232.78	35.69
232.64	37.58
232.51	37.58
232.37	38.52
232.23	39.46
232.09	39.45
231.95	39.45
231.82	39.45
231.68	39.44
231.54	41.33
231.4	41.32
231.26	41.32
231.13	41.31
230.99	41.31
230.85	43.2
230.71	43.19
230.57	43.19
230.44	43.18
230.3	43.18
230.16	43.17
230.02	43.17
229.88	42.22
229.75	41.27
229.61	39.37
229.47	37.47
229.33	35.58
229.19	32.74
229.06	28
228.92	15.69
228.78	3.38
228.64	-17.44
228.5	-28.8
228.37	-30.7
228.23	-32.6
228.09	-32.6
227.95	-30.71
227.81	-26.93
227.68	-23.15
227.54	-23.15
227.4	1.45
227.32	1.44
227.23	22.25
227.15	22.25
227.07	35.49
226.98	36.44
226.9	37.38
226.81	44.94
226.73	46.83
226.65	49.67
226.56	52.5
226.48	52.5
226.4	54.38
226.31	56.27
226.23	58.16
226.14	60.05
226.06	61.93
225.98	61.93
225.89	63.82
225.81	63.81
225.73	63.81
225.64	63.81
225.56	63.8
225.47	63.8
225.39	63.79
225.31	61.9
225.22	60
225.14	58.1
225.06	54.31
224.97	48.63
224.89	42
224.8	35.37
224.72	31.58
224.64	26.85
224.55	25.89
224.47	25.89
224.39	25.88
224.3	25.88
224.22	27.77
224.13	29.66
224.05	31.54
223.97	35.32
223.88	35.32
223.8	42.88
223.72	44.77
223.63	46.66
223.55	52.33
223.46	56.11
223.38	58.95
223.3	61.78
223.21	61.78
223.13	63.67
223.05	65.55
222.96	66.5
222.88	67.44
222.79	69.33
222.71	70.27
222.63	71.21
222.54	71.21
222.46	73.09
222.38	71.2
222.29	71.19
222.21	71.19
222.12	69.29
222.04	68.34
221.96	65.49
221.87	63.6
221.79	59.81
221.71	52.23
221.62	40.88
221.54	31.4
221.45	26.67
221.37	23.82
221.29	23.82
221.2	23.82
221.12	25.7
221.04	31.37
220.95	31.37
220.87	38.94
220.78	46.51
220.7	54.07
220.54	57.85
220.38	59.74
220.22	61.63
220.07	63.51
219.91	64.46
219.75	65.4
219.59	67.29
219.43	69.17
219.27	70.12
219.11	71.06
218.96	71.05
218.8	71.05
218.64	71.05
218.48	71.04
218.32	71.04
218.16	71.03
218	71.03
217.85	71.02
217.69	71.02
217.53	71.01
217.37	71.01
217.21	71
217.05	71
216.89	70.99
216.74	70.99
216.58	69.09
216.42	69.09
216.26	69.08
216.1	69.08
215.94	69.51
215.78	68.05
215.63	68.06
215.47	68.06
215.31	68.07
215.15	64.27
214.99	64.28
214.83	64.28
214.67	62.39
214.52	62.4
214.36	62.4
214.2	60.5
214.04	60.51
213.88	60.51
213.72	58.62
213.56	56.73
213.41	55.78
213.25	54.83
213.09	52.94
212.93	52
212.77	51.05
212.61	51.06
212.45	50.11
212.3	49.16
212.14	47.27
211.98	45.38
211.82	44.43
211.66	43.48
211.5	41.59
211.34	40.65
211.19	39.7
211.03	37.8
210.87	35.91
210.71	34.97
210.55	34.02
210.39	32.12
210.23	31.18
210.08	30.23
209.92	28.34
209.76	27.39
209.6	26.44
209.54	24.55
209.47	22.65
209.41	21.71
209.34	20.76
209.28	16.96
209.21	16.97
209.15	16.97
209.08	13.18
209.02	13.19
208.95	13.19
208.89	9.39
208.82	7.5
208.76	6.55
208.69	5.6
208.63	3.71
208.56	2.76
208.5	1.82
208.43	-1.98
208.37	-1.97
208.3	-2.92
208.24	-3.86
208.17	-5.76
208.11	-5.75
208.04	-5.75
207.98	-5.74
207.91	-5.73
207.85	-5.73
207.78	-5.72
207.72	-5.71
207.65	-5.7
207.59	-5.7
207.52	-3.79
207.46	-3.78
207.39	-1.87
207.33	-1.86
207.26	0.05
207.2	1.96
207.13	1.97
207.07	1.98
207	3.89
206.94	3.9
206.87	3.9
206.81	3.91
206.74	2.01
206.68	2.02
206.61	2.02
206.55	0.13
206.48	-0.82
206.42	-1.76
206.35	-1.75
206.29	-3.65
206.22	-4.59
206.16	-5.54
206.09	-7.43
206.03	-7.43
205.96	-7.42
205.9	-9.32
205.83	-9.31
205.77	-9.31
205.7	-11.2
205.66	-13.09
205.62	-13.09
205.57	-13.08
205.53	-13.07
205.49	-14.02
205.45	-14.97
205.4	-14.96
205.36	-16.85
205.32	-16.85
205.28	-16.84
205.24	-16.83
205.19	-17.78
205.15	-18.72
205.11	-18.71
205.07	-18.71
205.02	-18.7
204.98	-18.69
204.94	-18.68
204.9	-18.68
204.86	-18.67
204.81	-18.66
204.77	-18.66
204.73	-18.65
204.69	-18.64
204.64	-18.64
204.6	-18.63
204.56	-18.62
204.52	-18.61
204.48	-18.61
204.43	-18.6
204.39	-16.7
204.35	-16.69
204.31	-14.78
204.26	-14.77
204.22	-12.86
204.18	-12.85
204.14	-10.94
204.1	-10.93
204.05	-9.02
204.01	-9.01
203.97	-9.01
203.93	-9
203.88	-7.09
203.84	-7.08
203.8	-7.07
203.76	-5.17
203.72	-6.11
203.67	-7.06
203.63	-7.05
203.59	-7.04
203.55	-7.03
203.5	-7.03
203.46	-7.02
203.42	-7.01
203.38	-7.01
203.34	-8.9
203.29	-9.85
203.25	-10.8
203.21	-10.78
203.17	-12.68
203.12	-12.68
203.08	-12.67
203.04	-14.56
203	-14.56
202.96	-14.55
202.91	-16.45
202.87	-18.34
202.83	-19.29
202.79	-20.23
202.74	-22.13
202.7	-22.13
202.66	-22.12
202.62	-25.91
202.58	-25.91
202.53	-25.9
202.49	-29.7
202.45	-29.69
202.41	-31.59
202.36	-33.49
202.32	-33.48
202.28	-34.43
202.24	-35.37
202.2	-35.36
202.15	-35.36
202.11	-35.35
202.07	-35.34
202.03	-35.33
201.98	-33.42
201.94	-33.41
201.9	-31.5
201.81	-29.59
201.71	-26.74
201.62	-25.3
201.52	-23.86
201.43	-18.14
201.33	-16.23
201.24	-13.38
201.15	-10.51
201.05	-5.74
200.96	-2.88
200.86	-0.97
200.77	-0.96
200.67	0.95
200.58	3.81
200.49	4.29
200.39	4.77
200.3	6.68
200.2	6.69
200.11	6.7
200.01	6.71
199.92	6.71
199.83	6.72
199.73	6.73
199.64	6.73
199.54	4.84
199.45	2.95
199.35	2
199.26	1.05
199.17	-0.84
199.07	-0.84
198.98	-0.83
198.88	-0.82
198.79	-0.34
198.69	0.14
198.6	1.1
198.51	2.06
198.41	4.92
198.32	6.83
198.22	9.7
198.13	14.46
198.03	17.33
197.94	20.19
197.85	22.09
197.75	24.96
197.66	26.39
197.56	27.83
197.47	28.78
197.37	29.74
197.28	29.75
197.19	31.66
197.09	29.77
197	29.78
196.9	29.78
196.81	27.88
196.71	26.94
196.62	25.99
196.53	24.1
196.43	22.2
196.34	22.21
196.24	22.21
196.15	20.32
196.05	19.38
195.96	18.43
195.87	18.44
195.77	18.45
195.68	18.45
195.58	16.55
195.49	18.46
195.39	18.47
195.3	18.48
195.23	18.48
195.16	18.49
195.09	21.36
195.02	21.84
194.94	22.32
194.87	25.19
194.8	26.14
194.73	27.1
194.66	29.96
194.59	31.87
194.52	31.88
194.45	33.79
194.37	36.66
194.3	37.62
194.23	38.58
194.16	41.43
194.09	43.34
194.02	45.25
193.95	45.26
193.88	48.13
193.8	48.61
193.73	49.09
193.66	51
193.59	51.01
193.52	51.02
193.45	51.03
193.38	51.03
193.31	49.13
193.23	49.14
193.16	49.14
193.09	45.35
193.02	44.4
192.95	43.45
192.88	43.46
192.81	43.47
192.74	43.48
192.66	43.48
192.59	43.49
192.52	45.4
192.45	45.41
192.38	45.42
192.31	45.42
192.24	45.43
192.17	47.34
192.09	47.35
192.02	46.41
191.95	45.46
191.88	45.47
191.81	43.57
191.74	41.67
191.67	37.87
191.6	32.17
191.52	30.28
191.45	28.38
191.38	28.39
191.31	36
191.24	40.77
191.17	41.25
191.1	41.73
191.03	37.94
190.95	37.95
190.88	37.95
190.81	34.15
190.74	34.16
190.67	34.17
190.6	34.17
190.53	36.08
190.46	36.09
190.38	38
190.31	38.01
190.24	37.06
190.17	36.11
190.1	32.32
190.03	30.42
189.96	29.48
189.89	28.53
189.81	26.64
189.74	25.69
189.67	24.74
189.6	22.85
189.46	21.91
189.33	20.96
189.19	19.06
189.06	19.07
188.92	19.08
188.79	19.08
188.65	19.09
188.51	21
188.38	21.01
188.24	22.92
188.11	24.83
187.97	24.84
187.84	28.65
187.7	33.42
187.56	38.18
187.43	43.9
187.29	49.62
187.16	53.43
187.02	57.25
186.89	61.06
186.75	64.87
186.61	64.88
186.48	66.79
186.34	68.7
186.21	68.71
186.07	68.72
185.94	68.73
185.8	68.73
185.66	68.74
185.53	67.79
185.39	66.84
185.26	64.95
185.12	64.96
184.99	64.96
184.85	61.16
184.71	61.17
184.58	62.13
184.44	63.09
184.31	66.9
184.17	67.38
184.04	67.87
183.9	68.35
183.76	68.83
183.63	68.84
183.49	67.9
183.36	66.95
183.22	66.96
183.09	63.16
182.95	63.17
182.81	63.17
182.68	59.38
182.54	61.28
182.41	61.29
182.27	61.3
182.14	61.3
182	63.21
181.86	63.22
181.73	61.33
181.59	61.34
181.46	61.34
181.32	57.54
181.19	56.6
181.05	55.65
180.91	51.85
180.78	48.06
180.64	47.11
180.51	46.16
180.37	46.17
180.24	45.23
180.1	44.28
180.06	44.29
180.01	44.3
179.97	44.3
179.92	44.31
179.88	46.22
179.83	46.23
179.79	46.24
179.74	46.24
179.7	46.25
179.65	46.26
179.61	46.27
179.56	46.27
179.52	46.28
179.47	45.33
179.43	44.38
179.38	40.59
179.34	40.6
179.29	40.6
179.25	34.9
179.2	31.1
179.16	30.16
179.11	29.21
179.07	25.41
179.02	24.47
178.98	23.52
178.93	21.62
178.89	21.63
178.84	20.69
178.8	19.74
178.75	19.75
178.71	19.76
178.66	19.76
178.62	19.77
178.57	20.25
178.53	20.74
178.48	21.22
178.44	21.7
178.39	21.71
178.35	22.19
178.3	22.68
178.26	23.64
178.21	24.6
178.17	25.08
178.12	25.56
178.08	28.42
178.03	29.38
177.99	30.34
177.94	33.2
177.9	35.11
177.85	35.12
177.81	37.03
177.76	38.93
177.72	38.94
177.67	41.81
177.63	44.67
177.58	46.58
177.54	46.59
177.49	48.5
177.45	51.36
177.4	54.22
177.36	56.13
177.31	58.04
177.27	58.05
177.22	60.92
177.18	63.77
177.13	65.68
177.09	68.55
177.04	71.41
177	73.32
176.95	73.33
176.91	75.23
176.86	78.1
176.82	80.96
176.77	80.97
176.73	82.88
176.68	84.79
176.64	84.8
176.59	86.7
176.55	86.71
176.5	88.62
176.38	88.63
176.26	88.64
176.14	88.64
176.01	90.55
175.89	90.56
175.77	90.57
175.65	90.58
175.53	90.58
175.41	88.69
175.28	85.13
175.16	85.14
175.04	83.24
174.92	82.29
174.8	81.34
174.68	79.44
174.55	78.49
174.43	77.54
174.31	75.65
174.19	71.85
174.07	71.85
173.95	71.85
173.82	69.95
173.7	69.96
173.58	69.96
173.46	69.96
173.34	69.96
173.22	69.96
173.09	69.96
172.97	71.87
172.85	71.87
172.73	71.87
172.61	73.77
172.49	74.25
172.36	74.73
172.24	77.58
172.12	79.48
172	79.49
171.88	84.24
171.76	87.09
171.63	87.57
171.51	88.05
171.39	90.9
171.27	92.8
171.15	92.8
171.03	94.71
170.9	92.81
170.78	92.81
170.66	92.81
170.54	90.91
170.42	90.92
170.3	90.92
170.17	90.92
170.05	89.02
169.93	90.92
169.81	90.93
169.69	90.93
169.57	90.93
169.44	92.83
169.32	92.83
169.2	94.74
169.14	94.74
169.08	95.22
169.02	95.69
168.96	96.17
168.9	96.65
168.84	96.65
168.78	98.55
168.72	98.55
168.66	98.56
168.6	98.56
168.54	98.56
168.48	98.56
168.42	98.56
168.36	98.56
168.3	98.57
168.24	97.62
168.18	96.67
168.12	96.67
168.06	94.77
168	94.78
167.94	94.78
167.88	90.98
167.82	90.98
167.76	90.98
167.7	87.18
167.64	85.28
167.58	83.38
167.52	79.59
167.46	77.69
167.4	74.84
167.34	71.99
167.28	68.19
167.22	66.29
167.16	64.39
167.1	60.59
167.04	54.89
166.98	54.9
166.92	54.9
166.86	51.1
166.8	51.1
166.74	51.1
166.68	51.1
166.62	51.11
166.56	51.11
166.5	51.11
166.44	51.11
166.38	53.01
166.32	54.91
166.26	54.92
166.2	56.82
166.14	56.82
166.08	56.83
166.02	56.83
165.96	56.83
165.9	54.93
165.84	53.03
165.78	53.03
165.72	53.04
165.66	54.94
165.6	56.84
165.54	56.84
165.48	55.89
165.42	54.94
165.36	51.15
165.3	43.55
165.24	39.75
165.18	35.95
165.12	32.15
165.06	30.25
165	28.35
164.94	28.35
164.88	30.25
164.82	30.26
164.76	32.16
164.7	35.01
164.64	39.76
164.58	42.62
164.52	47.37
164.46	49.27
164.4	52.13
164.3	54.98
164.2	59.73
164.1	62.59
164	64.49
163.9	67.34
163.8	68.3
163.7	69.25
163.6	69.73
163.5	70.2
163.4	68.3
163.3	68.31
163.2	68.31
163.1	64.51
163	62.61
162.9	60.71
162.8	58.81
162.7	58.81
162.6	57.87
162.5	56.92
162.4	56.92
162.3	56.92
162.2	58.82
162.1	59.3
162	59.78
161.9	61.21
161.8	62.63
161.7	66.44
161.6	68.34
161.5	71.19
161.4	75.94
161.3	79.75
161.2	83.55
161.1	86.41
161	89.26
160.9	91.16
160.8	94.01
160.7	96.87
160.6	96.87
160.5	98.77
160.4	100.7
160.3	102.6
160.2	102.6
160.1	104.5
160	104.5
159.9	104.5
159.8	106.4
159.7	106.4
159.6	106.4
159.5	106.4
159.4	106.4
159.31	108.3
159.22	108.3
159.14	108.3
159.05	106.4
158.96	106.4
158.87	106.4
158.78	106.4
158.69	104.5
158.61	104.5
158.52	104.5
158.43	104.5
158.34	104.5
158.25	103.55
158.16	102.6
158.08	102.6
157.99	103.08
157.9	103.55
157.81	104.03
157.72	104.5
157.63	112.1
157.55	115.9
157.46	117.8
157.37	117.8
157.28	115.9
157.19	114
157.1	112.1
157.02	112.2
156.93	114.1
156.84	118.85
156.75	119.33
156.66	119.8
156.57	119.8
156.49	119.8
156.4	119.8
156.31	117.9
156.22	117.9
156.13	116
156.04	114.1
155.96	112.2
155.87	112.68
155.78	113.15
155.69	113.63
155.6	114.1
155.51	116.95
155.43	119.8
155.34	119.8
155.25	121.7
155.16	121.7
155.07	121.7
154.98	121.7
154.9	121.7
154.81	120.75
154.72	119.8
154.63	119.8
154.54	117.9
154.45	116
154.37	114.1
154.28	112.2
154.19	111.25
154.1	110.3
154.07	110.3
154.03	110.78
154	111.25
153.96	111.73
153.93	112.2
153.9	112.2
153.86	116
153.83	118.85
153.79	123.6
153.76	126.45
153.73	131.2
153.69	133.1
153.66	136
153.62	136.98
153.59	137.95
153.56	139.38
153.52	140.8
153.49	137.95
153.45	135.1
153.42	133.2
153.39	132.25
153.35	131.3
153.32	131.3
153.28	131.78
153.25	132.25
153.22	135.1
153.18	137.95
153.15	142.7
153.11	145.55
153.08	148.4
153.05	148.4
153.01	148.4
152.98	148.4
152.94	148.4
152.91	147.45
152.88	146.5
152.84	142.7
152.81	142.7
152.77	142.7
152.74	140.8
152.71	140.8
152.67	140.8
152.64	140.8
152.6	142.7
152.57	142.7
152.54	144.6
152.5	144.6
152.47	146.5
152.43	149.35
152.4	152.2
152.37	154.1
152.33	154.1
152.3	156
152.26	158.85
152.23	159.8
152.2	160.75
152.16	163.6
152.13	163.6
152.09	165.6
152.06	166.08
152.03	166.55
151.99	167.03
151.96	167.5
151.92	167.5
151.89	166.5
151.86	164.24
151.82	158.95
151.79	156.61
151.75	154.95
151.72	154.92
151.69	157.45
151.65	162.78
151.62	168.58
151.58	171.6
151.55	172.66
151.52	156.56
151.48	130.27
151.45	115.3
151.41	113.3
151.38	113.9
151.35	115.63
151.31	122.38
151.28	131.27
151.24	142.75
151.21	153.23
151.18	159.7
151.14	163.22
151.11	165.06
151.07	165.4
151.04	165.38
151.01	165.3
150.97	165.3
150.94	164.11
150.9	162.27
150.87	159.59
150.84	154.37
150.8	136.47
150.77	102.4
150.73	79.26
150.7	81.55
150.57	101.89
150.44	124.9
150.31	139.47
150.18	145.25
150.05	147.14
149.92	147.1
149.79	143.7
149.66	127.2
149.53	104.67
149.4	89.79
149.27	86.5
149.14	86.45
149.01	91.6
148.88	109.73
148.75	125.75
148.62	134.97
148.49	136.87
148.36	136.8
148.23	133.44
148.1	124.4
147.97	112.47
147.84	103.53
147.71	97.91
147.58	94.34
147.45	93.09
147.32	91.65
147.19	91.61
147.06	93.51
146.93	95.41
146.8	98.78
146.67	104.58
146.54	110.35
146.41	116.63
146.28	121.93
146.15	125.16
146.02	127.88
145.89	128.17
145.76	128.1
145.63	128.08
145.5	128
145.37	125.37
145.24	122.93
145.11	119.43
144.98	118.1
144.85	116.77
144.72	117.24
144.59	120.38
144.46	126.18
144.33	136.93
144.2	140.58
143.96	143.14
143.72	143.9
143.48	143.9
143.24	143.9
143	143.9
142.76	143.58
142.52	142
142.28	142
142.04	141.05
141.8	139.15
141.56	137.82
141.32	136.3
141.08	134.4
140.84	131.87
140.6	130.28
140.36	128.32
140.12	126.48
139.88	124.27
139.64	122.05
139.4	119.1
139.16	119.1
138.92	118.72
138.68	114.35
138.44	88.05
138.2	60.46
137.96	32.35
137.72	29.69
137.48	29.69
137.24	30.64
137	35.4
136.93	46.82
136.86	62.05
136.79	79.18
136.71	92.5
136.64	100.1
136.57	105.33
136.5	107.32
136.43	107.7
136.36	106.18
136.29	105.8
136.21	105.17
136.14	103.9
136.07	102.95
136	100.73
135.93	98.59
135.86	95.36
135.79	91.87
135.71	86.16
135.64	55.7
135.57	21.7
135.5	-10.28
135.43	-10.28
135.36	-10.28
135.29	-8.85
135.21	0.19
135.14	16.36
135.07	37.3
135	48.72
134.93	56.34
134.86	62.05
134.79	67.28
134.71	70.93
134.64	74.61
134.57	77.75
134.5	80.61
134.43	83.74
134.36	87.27
134.29	88.69
134.21	90.6
134.14	92.98
134.07	94.4
134	96.31
133.93	96.69
133.86	98.21
133.79	100.1
133.71	100.1
133.64	100.86
133.57	102
133.5	102
133.43	102
133.36	102
133.29	102
133.21	100.42
133.14	100.1
133.07	98.53
133	97.45
132.93	96.31
132.86	95.04
132.79	94.4
132.71	94.4
132.64	94.4
132.57	95.58
132.5	95.58
132.43	98.44
132.36	101.3
132.29	104.15
132.21	107
132.14	108.9
132.07	111.75
132	114.6
131.89	116.5
131.78	116.5
131.67	115.55
131.56	114.6
131.44	112.7
131.33	112.7
131.22	116.5
131.11	122.2
131	127.9
130.89	131.4
130.78	133
130.67	132.95
130.56	132.9
130.44	129.1
130.33	128
130.22	127.2
130.11	136.7
130	141.45
129.89	144.3
129.78	144.3
129.67	143.3
129.56	142.3
129.44	138.5
129.33	136.6
129.22	134.7
129.11	132.8
129	135.65
128.89	138.5
128.78	146.1
128.67	153.7
128.56	161.3
128.44	165.1
128.33	168.9
128.22	170.7
128.11	168.8
128	167.85
127.89	166.9
127.78	163.1
127.67	161.2
127.56	162.1
127.44	163
127.33	170.6
127.22	174.4
127.11	177.25
127	180.1
126.83	180.1
126.66	177.25
126.49	174.4
126.31	172.5
126.14	170.55
125.97	168.6
125.8	168.6
125.63	171.45
125.46	174.3
125.29	178.1
125.11	180.95
124.94	181.43
124.77	181.9
124.6	176.1
124.43	170
124.26	166.6
124.09	165.65
123.91	164.7
123.74	164.7
123.57	167.45
123.4	167.93
123.23	168.4
123.06	171.25
122.89	174.1
122.71	174.1
122.54	174.1
122.37	174.1
122.2	172.1
122.03	171.15
121.86	170.2
121.69	164.5
121.51	162
121.34	158.8
121.17	160.05
121	161.95
120.82	163.85
120.65	165.75
120.47	166.7
120.3	164.8
120.12	163.38
119.94	157.2
119.77	145.33
119.59	122.97
119.42	103.9
119.24	94.88
119.06	97.07
118.89	108.33
118.71	127.1
118.54	145.53
118.36	156.06
118.18	159.58
118.01	161
117.83	162.43
117.66	162.9
117.48	162.9
117.3	162.9
117.13	162.9
116.95	162.9
116.78	162.9
116.6	162.27
116.42	161
116.25	160.53
116.07	159.1
115.9	157.2
115.72	154.35
115.54	150.87
115.37	147.7
115.19	143.9
115.02	140.73
114.84	138.2
114.66	136.93
114.49	136.3
114.31	135.67
114.14	134.4
113.96	134.88
113.78	136.3
113.61	136.3
113.43	138.2
113.26	141.05
113.08	143.9
112.9	148.46
112.73	152.45
112.55	155.78
112.38	157.68
112.2	159.1
112.09	157.83
111.98	153.88
111.87	147.7
111.76	133.93
111.65	121.1
111.54	120.1
111.42	130.6
111.31	144.22
111.2	151.98
111.09	155.3
110.98	158.63
110.87	159.1
110.76	160.53
110.65	161
110.54	161.95
110.43	162.9
110.32	162.9
110.21	159.8
110.09	159.8
109.98	159.75
109.87	159.7
109.76	157.8
109.65	157.8
109.54	157.8
109.43	157.8
109.32	157.8
109.21	158.25
109.1	158.7
108.99	159.15
108.88	159.6
108.76	161.5
108.65	169.07
108.54	170.97
108.43	172.23
108.32	174.13
108.21	175.35
108.1	177.2
107.99	179.1
107.88	181
107.77	184.17
107.66	185.75
107.55	188.6
107.43	191.45
107.32	193.67
107.21	195.57
107.1	196.73
106.99	198
106.88	198
106.77	198
106.66	197.95
106.55	196
106.44	192.17
106.33	189.25
106.22	187.35
106.1	184.4
105.99	184.4
105.88	184.4
105.77	184.93
105.66	186.2
105.55	187.47
105.44	188
105.33	188
105.22	189
105.11	189
105	190
104.89	190
104.77	190
104.66	190.43
104.55	193.75
104.44	196.6
104.33	198.5
104.22	198.5
104.11	198.5
104	197.55
103.89	194.7
103.78	190.87
103.67	187
103.56	185.1
103.44	185.1
103.33	185.1
103.22	187
103.11	190.8
103	195.6
102.89	208
102.78	213.8
102.67	215.7
102.56	217.6
102.45	215.7
102.34	213.7
102.23	210.53
102.11	206.1
102	204.2
101.89	204.1
101.78	208
101.67	212.75
101.56	221.4
101.45	227.1
101.34	229
101.23	230.9
101.12	219.4
101.01	204.73
100.9	186.23
100.78	184.9
100.67	192.6
100.56	210.75
100.45	225.1
100.34	234.7
100.23	240.4
100.12	242.3
100.01	244.2
99.9	244.2
99.79	244.2
99.68	242.3
99.57	240.4
99.45	235.93
99.34	229.53
99.23	223.1
99.12	234.9
99.01	232.5
98.9	232.5
98.77	232.44
98.63	234.3
98.5	234.3
98.36	236.2
98.23	240
98.09	241.9
97.96	243.8
97.82	245.7
97.69	245.6
97.55	245.6
97.42	243.7
97.28	241.7
97.15	237.52
97.01	230.2
96.88	199.5
96.74	178.5
96.61	178.4
96.47	184.1
96.34	200.7
96.2	217.87
96.07	224.3
95.93	226.16
95.8	226.1
95.66	226.1
95.53	224.18
95.39	224.1
95.26	222.2
95.12	221.8
94.99	219.25
94.85	218.3
94.72	218.3
94.58	220.9
94.45	220.9
94.31	222.8
94.18	222.8
94.04	224.34
93.91	227.04
93.77	229.76
93.64	234.64
93.5	238.99
93.35	241.7
93.2	246.93
93.05	252.01
92.9	255.27
92.75	257.99
92.6	257
92.45	257
92.3	256.9
92.15	256.9
92	249.3
91.85	243.5
91.7	243.5
91.55	247.3
91.4	254.9
91.25	254.9
91.1	251.1
90.95	220.5
90.8	224.3
90.65	238.97
90.5	241.5
90.35	209
90.2	163.2
90.05	130.7
89.9	128.8
89.75	135.5
89.6	176.5
89.45	214.7
89.3	229.9
89.15	234.97
89	237.5
88.68	237.5
88.36	237.5
88.04	235.6
87.72	231.7
87.4	226
87.08	224.1
86.76	222.2
86.44	224.1
86.12	227.9
85.8	229.8
85.74	229.7
85.69	229.7
85.63	227.86
85.57	225.95
85.51	223.19
85.46	220.47
85.4	218.98
85.34	217.62
85.28	216.39
85.23	216.32
85.17	216.3
85.11	216.3
85.05	216.3
85	218.2
84.94	218.2
84.88	220.1
84.82	220.1
84.77	221.73
84.71	224.41
84.65	225.7
84.59	225.35
[truncated: 583 more rows]

## Sheet: Terrestrial_LTT
time	N
[truncated: 413 more rows]

[truncated: 2 more sheets: Freshwater_LTT, Marine_LTT]
